# Supplementary material for: Statistical determination of service quality gaps in primary health care in Guayas, Ecuador
Source: PLoS One. 2024 Mar 15;19(3):e0299994. doi: 10.1371/journal.pone.0299994 (PMC10942063; doi:10.1371/journal.pone.0299994)
Supplement: S1 Data — (XLSX) [file pone.0299994.s001.xlsx]

## Sheet: DATABASE
GENDER	EAGE	ESTADO_CIVIL	NIVEL_ESCOL	SITUACION_LABORAL	LOCATION	CONSULTATION	GYNECOLOGY	DENTAL	VACCINE	REHABILITATION	PEDIATRICS	PSYCHOLOGY	NUTRIYION	EMERGENCY	SURGERY	OTHER	GO	TIEMPO_ESPERA	FORMALITIES	GENERAL_QUALITY	EXPECTATION1	EXPECTATION2	EXPECTATION3	EXPECTATION4	EXPECTATION5	EXPECTATION6	EXPECTATION7	EXPECTATION8	EXPECTATION9	EXPECTATION10	EXPECTATION11	EXPECTATION12	EXPECTATION13	EXPECTATION14	EXPECTATION15	EXPECTATION16	EXPECTATION17	EXPECTATION18	EXPECTATION19	EXPECTATION20	EXPECTATION21	EXPECTATION22	PERCEP1	PERCEP2	PERCEP3	PERCEP4	PERCEP5	PERCEP6	PERCEP7
2	4	2	4	2	1	1	1	0	1	0	0	0	0	0	0	0	0	6	7	7	7	6	7	7	7	7	7	7	7	7	7	7	7	7	7	7	7	7	7	7	5	6	5	6	5	6	5	7	7
2	5	2	4	3	1	1	1	0	1	0	1	0	0	0	0	0	0	6	7	7	7	7	7	7	7	7	7	7	7	7	7	7	7	7	7	7	#NULL!	7	7	7	7	7	6	6	6	6	#NULL!	7	7
2	4	4	3	2	1	1	1	1	0	0	0	0	0	0	0	0	0	6	6	7	7	#NULL!	7	7	7	7	7	7	7	7	7	7	7	7	7	7	7	7	7	7	7	7	7	7	7	7	7	7	7
2	3	2	3	0	1	1	1	0	0	0	0	0	0	0	0	0	0	6	6	7	7	7	7	7	7	7	7	7	7	7	7	7	7	7	7	7	7	7	7	7	7	7	6	#NULL!	6	7	6	6	7
2	3	2	4	0	1	1	1	0	0	0	0	0	0	0	0	0	0	7	7	7	7	6	7	7	7	6	7	7	7	7	7	7	7	7	7	7	7	7	7	7	7	7	6	6	7	7	7	6	7
1	3	3	4	6	1	0	0	0	1	0	1	0	1	0	0	0	0	6	6	7	6	6	7	7	7	7	7	7	6	6	6	5	7	7	7	7	7	7	6	6	6	7	5	6	7	7	6	7	6
2	2	3	4	2	1	1	1	0	1	0	0	0	0	1	0	0	0	7	7	7	7	7	7	7	7	7	7	7	7	7	7	7	7	7	7	7	7	7	7	7	7	7	6	6	6	6	6	5	6
2	3	0	3	0	1	1	1	1	1	0	0	0	0	0	0	0	0	6	6	7	7	7	7	7	7	7	7	7	7	7	7	7	7	7	7	7	7	7	7	7	7	7	6	6	6	6	6	7	7
2	2	0	#NULL!	2	1	1	1	1	1	0	0	0	0	0	0	0	0	6	6	7	7	7	7	7	7	7	7	7	7	7	7	7	7	7	7	7	7	7	7	7	7	7	5	5	5	6	6	7	7
2	4	3	4	6	1	0	1	0	0	0	0	0	0	0	1	0	0	6	6	7	7	7	7	7	7	7	7	7	7	7	7	7	7	7	7	7	7	7	7	7	7	7	6	6	7	7	7	7	7
2	3	2	4	2	1	1	1	0	1	0	0	0	0	1	0	0	0	7	7	7	7	6	7	7	6	7	7	7	7	6	6	7	7	6	6	7	7	7	7	7	7	7	7	7	7	7	7	7	7
2	2	3	3	2	1	1	1	1	0	0	0	0	0	0	0	0	0	6	7	7	7	7	7	7	7	7	7	7	7	7	7	7	7	7	7	7	7	7	7	7	7	7	6	6	5	6	6	#NULL!	6
2	4	3	4	6	1	0	1	0	0	0	0	0	1	0	0	0	0	6	7	7	6	7	6	7	7	7	7	7	7	7	7	7	7	7	7	7	6	7	7	7	7	7	7	7	7	7	7	7	7
2	3	2	4	0	1	0	1	0	0	0	0	0	0	0	0	0	0	7	7	7	7	7	7	7	7	7	7	7	7	7	7	7	7	7	7	7	7	7	7	7	7	7	6	7	7	7	7	7	7
2	4	2	4	0	1	1	1	0	1	0	0	0	0	1	0	0	0	7	7	7	7	7	7	7	7	7	7	7	7	7	7	7	7	7	7	7	7	7	7	7	7	7	5	6	6	7	7	7	7
2	4	2	3	5	1	1	1	0	1	0	0	0	0	1	0	0	0	7	6	6	7	6	6	7	7	6	7	7	6	6	5	5	6	7	5	5	5	7	7	#NULL!	6	7	7	6	6	7	6	7	#NULL!
2	3	2	4	0	1	1	1	1	1	0	0	0	0	0	0	0	0	7	6	7	6	6	7	7	7	7	7	7	7	7	7	7	7	7	7	7	7	7	7	7	7	7	6	6	6	6	6	6	6
2	3	2	3	2	1	1	1	1	0	0	0	0	0	0	0	0	0	6	6	7	7	7	7	7	7	7	7	7	7	7	7	7	7	7	7	7	7	7	7	7	7	7	7	7	7	7	7	7	7
2	3	4	4	2	1	1	1	0	1	0	0	0	0	0	0	0	0	6	6	6	7	6	7	7	5	7	7	7	7	7	7	7	7	7	7	7	7	7	7	7	7	7	5	6	6	6	7	7	7
2	2	4	4	6	1	1	1	1	0	0	0	0	0	1	0	0	0	7	7	7	6	7	6	6	6	7	7	7	7	7	7	7	7	7	7	7	7	7	7	7	7	7	6	6	5	5	6	6	6
2	5	0	6	8	1	0	1	0	0	0	0	0	0	0	0	0	0	7	6	6	7	7	7	6	5	5	5	6	5	5	7	7	7	6	6	7	6	7	6	6	6	7	7	6	5	6	6	7	7
2	3	4	4	2	1	0	1	0	1	0	0	0	0	1	0	0	0	6	6	7	7	7	7	7	7	7	7	7	7	7	7	7	7	7	7	7	7	7	7	7	6	7	6	6	6	6	6	7	7
2	2	2	4	2	1	0	1	0	0	0	0	0	0	0	0	0	0	7	7	7	7	7	7	7	7	7	7	7	7	7	7	7	7	7	7	7	7	7	7	7	7	7	7	7	7	7	7	7	7
2	3	2	3	2	1	1	1	1	0	0	0	0	0	0	0	0	0	6	6	7	4	4	5	5	5	6	7	7	7	7	7	7	7	7	7	7	7	7	7	7	7	7	4	4	4	5	5	7	7
2	3	2	4	2	1	1	1	1	1	0	0	0	0	1	0	0	0	7	7	7	6	6	6	6	6	6	7	7	7	7	7	7	7	7	7	7	7	7	7	7	7	7	7	7	7	7	7	#NULL!	6
2	3	2	4	0	1	0	1	0	1	0	0	0	0	0	0	0	0	7	7	7	7	7	7	6	7	7	7	7	7	7	7	7	7	7	7	7	7	7	7	7	7	7	6	6	7	7	7	7	7
2	3	#NULL!	4	2	1	1	1	1	0	0	0	0	0	0	0	0	0	5	6	7	5	6	6	7	7	7	7	7	7	7	7	7	7	7	7	7	7	7	7	7	7	7	7	7	7	7	7	7	7
2	3	2	4	2	1	1	1	0	1	0	0	0	0	0	0	0	0	6	6	6	5	6	6	5	5	7	7	7	7	6	7	7	7	7	7	7	7	7	7	7	7	7	5	5	6	7	6	6	6
2	3	2	4	0	1	1	0	0	1	0	0	0	0	0	0	0	0	7	7	7	6	6	6	6	5	7	7	7	7	7	7	7	7	7	7	7	7	7	7	7	7	7	5	6	6	6	6	7	7
2	3	4	4	2	1	1	1	0	0	0	0	0	0	0	0	0	0	7	7	7	7	7	7	7	7	7	7	7	7	7	7	7	7	7	7	7	7	7	7	7	7	7	6	7	6	6	6	7	7
1	3	0	6	5	1	1	0	0	1	0	0	0	0	1	0	0	0	7	7	7	6	7	6	6	6	7	7	6	6	7	6	7	6	6	7	6	7	7	7	7	6	6	7	7	7	7	6	7	6
2	3	2	4	0	1	0	1	0	0	0	0	0	0	0	0	0	0	6	6	7	7	7	7	7	7	7	7	7	7	7	7	7	7	7	7	7	7	7	7	7	7	7	7	7	7	7	7	7	7
2	3	2	3	7	1	1	0	0	0	0	0	0	0	0	0	0	0	7	7	7	7	7	7	7	7	7	7	#NULL!	7	7	7	7	7	7	7	7	7	7	7	7	7	7	6	7	7	6	7	7	7
2	2	2	3	6	1	0	1	0	0	0	0	0	0	0	0	0	0	7	7	7	7	7	7	7	7	7	7	7	7	7	7	7	7	7	7	7	7	7	7	7	7	7	7	7	7	7	7	7	7
2	3	2	3	0	1	0	1	0	0	0	0	0	0	0	0	0	0	7	7	7	7	7	7	7	7	7	7	7	7	7	7	7	7	7	7	7	7	7	7	7	7	7	7	7	7	7	7	7	7
2	4	3	4	0	1	0	1	0	0	0	0	0	0	0	0	0	0	7	7	7	7	7	7	7	7	7	7	7	7	7	7	7	7	7	7	7	7	7	7	7	7	7	6	7	7	7	7	7	7
2	4	2	3	6	1	0	1	0	0	0	0	0	0	0	0	0	0	7	7	7	7	7	6	7	7	7	7	7	7	7	7	7	7	7	7	7	7	7	7	7	7	7	6	#NULL!	6	7	6	7	7
2	3	0	6	7	1	0	1	0	0	0	0	0	0	0	0	0	0	7	7	7	7	7	7	7	7	7	7	7	7	7	7	7	7	7	7	7	7	6	7	7	7	7	6	7	6	7	6	7	7
1	3	2	3	6	1	0	0	1	0	0	0	0	0	0	0	0	0	7	7	7	7	7	7	7	7	7	7	7	7	7	7	7	7	7	7	7	7	7	7	7	7	7	6	7	7	7	5	7	7
2	4	3	3	0	1	0	1	0	1	0	1	0	0	0	0	0	0	7	7	7	7	7	7	7	7	7	7	7	7	7	7	7	7	7	7	7	7	7	7	7	7	7	7	7	7	7	7	7	7
2	2	2	4	7	1	0	1	0	0	0	0	0	0	0	0	0	0	7	7	7	7	7	7	7	7	#NULL!	7	7	7	7	7	7	7	7	7	7	7	7	7	7	7	7	6	7	6	7	7	7	7
2	3	2	4	7	1	0	1	0	1	0	0	0	0	0	0	0	0	7	7	7	7	7	7	7	7	7	7	7	7	7	7	7	7	7	7	7	7	7	7	7	7	7	6	7	7	7	7	7	7
2	4	2	3	6	1	1	1	0	0	0	1	0	0	0	0	0	0	7	7	7	7	7	7	7	7	7	7	7	7	7	7	7	7	7	7	7	7	7	7	7	7	7	7	7	7	7	7	7	7
2	4	2	4	0	1	1	1	0	0	0	0	0	0	0	0	0	0	7	7	7	7	7	7	7	7	7	7	7	7	7	7	7	7	7	7	7	7	7	7	7	7	7	7	7	7	7	7	7	7
2	4	2	4	6	1	0	1	0	0	0	1	0	0	0	0	0	0	7	7	7	7	7	7	7	7	7	7	7	7	7	7	7	7	7	7	7	7	7	7	7	7	7	7	7	7	7	7	7	7
2	5	3	3	0	1	1	0	0	0	0	1	0	0	0	0	0	0	7	7	7	7	7	7	7	7	7	7	7	7	7	7	7	7	7	7	7	7	7	7	7	7	7	7	7	7	7	7	7	7
#NULL!	#NULL!	#NULL!	#NULL!	#NULL!	1	1	0	0	0	0	0	0	0	1	0	0	0	7	7	7	7	7	7	7	7	7	7	7	7	7	7	7	7	7	7	7	7	7	7	7	7	7	7	7	7	7	7	7	7
1	4	3	3	5	1	1	0	0	0	0	0	0	0	0	0	0	0	7	7	7	7	7	7	7	7	7	7	7	7	7	7	7	7	7	7	7	7	7	7	7	7	7	7	7	7	7	7	7	7
#NULL!	3	2	3	0	1	0	1	0	0	0	0	0	0	0	0	0	0	7	7	7	7	7	7	7	7	7	7	7	7	7	7	7	7	7	7	7	7	7	7	7	7	7	6	7	7	7	6	7	7
1	2	2	3	3	1	1	0	0	0	0	0	0	0	0	0	0	0	6	6	6	7	7	7	7	7	7	7	7	7	7	7	7	7	7	7	7	7	7	7	7	7	7	6	5	6	6	6	7	7
1	4	2	4	5	1	1	0	0	0	0	0	0	0	0	0	0	0	7	7	7	7	7	7	7	7	7	7	7	7	7	7	7	7	#NULL!	7	7	7	7	7	7	7	7	6	7	7	7	7	7	7
1	2	2	5	6	1	1	0	0	0	0	0	0	0	1	0	0	0	7	7	7	7	7	7	7	7	7	7	7	7	7	7	7	7	7	7	7	7	7	7	7	7	7	7	7	7	7	7	7	7
2	4	3	4	0	1	0	1	0	1	0	0	0	0	0	0	0	0	7	7	7	7	7	7	7	7	7	7	7	7	7	7	7	7	7	7	7	7	7	7	7	7	7	7	7	7	7	7	7	7
2	3	2	4	0	1	1	1	1	0	0	1	0	0	0	0	0	0	7	7	7	7	7	7	7	7	7	7	7	7	7	7	7	7	7	7	7	7	7	7	7	7	7	7	7	7	7	7	7	7
2	2	2	4	2	1	0	1	0	0	0	0	0	0	0	0	0	0	6	7	7	7	7	7	7	7	7	7	7	7	7	7	7	7	7	7	7	7	7	7	7	7	7	6	7	6	7	7	7	7
2	2	2	4	2	1	1	0	1	0	0	0	0	0	0	0	0	0	7	7	7	7	7	7	7	7	7	7	7	7	7	7	7	7	7	7	7	7	7	7	7	7	7	6	7	7	7	7	7	7
2	4	2	4	6	1	0	1	0	0	0	1	0	0	0	0	0	0	7	7	7	7	7	7	7	7	7	7	7	7	7	7	7	7	7	7	7	7	7	7	7	7	7	7	7	7	7	7	7	7
2	3	2	4	6	1	1	1	0	0	0	0	0	0	0	0	0	0	7	7	7	7	7	7	7	7	7	7	7	7	7	7	7	7	7	7	7	7	7	7	7	7	7	7	7	7	7	7	7	7
2	4	3	3	2	1	1	1	0	0	0	0	0	0	0	0	0	0	7	7	7	7	6	7	7	7	7	7	7	7	7	7	7	7	7	7	7	7	7	7	7	7	7	6	6	6	7	7	7	7
#NULL!	#NULL!	#NULL!	#NULL!	#NULL!	1	1	0	0	0	0	0	0	0	0	0	0	0	6	6	6	7	7	7	7	7	7	7	7	7	7	7	7	7	7	7	7	7	7	7	7	7	7	7	7	7	7	7	7	7
2	3	2	4	0	1	0	1	0	0	0	1	0	0	0	0	0	0	7	7	7	7	7	7	7	#NULL!	7	7	#NULL!	7	7	7	7	7	7	7	7	7	7	7	7	7	7	6	7	7	7	7	7	7
2	2	2	4	6	1	1	0	0	1	0	0	0	0	0	0	0	0	6	6	7	7	7	7	7	7	7	7	7	7	7	7	7	7	7	7	7	7	7	7	7	7	7	6	7	6	7	7	7	7
2	3	2	4	2	1	0	1	0	1	0	0	0	0	0	0	0	0	7	7	7	7	7	7	7	7	7	7	7	7	7	7	7	7	7	7	7	7	7	7	7	7	7	7	7	7	7	7	7	7
1	3	2	4	6	1	1	0	0	0	0	0	0	0	0	0	0	0	6	6	7	7	7	7	7	7	7	7	7	7	7	7	7	7	7	7	7	7	7	7	7	7	7	6	6	6	6	7	7	7
2	2	0	3	2	1	0	1	0	0	0	0	0	0	0	0	0	0	7	7	7	7	7	7	7	7	7	7	7	7	7	7	7	7	7	7	7	7	7	7	7	7	7	7	7	7	7	7	7	7
2	4	2	4	0	1	1	1	0	1	0	1	0	0	0	0	0	0	7	7	7	7	7	7	7	7	7	7	7	7	7	7	7	7	7	7	7	7	7	7	7	7	7	7	7	7	7	7	7	7
2	3	2	4	2	1	0	1	0	0	0	1	0	0	1	0	0	0	7	7	7	7	7	7	7	7	7	7	7	7	7	7	7	7	7	7	7	7	7	7	7	7	7	7	7	7	7	7	7	7
2	4	3	4	2	1	0	1	0	0	0	1	0	0	0	0	0	0	7	7	7	7	7	7	7	7	7	7	7	7	7	7	7	7	7	7	7	7	7	7	7	7	7	7	7	7	7	7	7	7
2	2	0	4	2	1	0	1	0	0	0	0	0	0	0	0	0	0	6	6	6	7	7	7	7	7	7	7	7	7	7	7	7	7	7	7	7	7	7	7	7	7	7	6	6	6	7	7	7	7
2	3	2	3	2	1	0	1	0	0	0	0	0	0	0	0	0	0	7	7	7	7	7	7	7	7	7	7	7	7	7	7	7	7	7	7	7	7	7	7	7	7	7	7	7	7	7	7	7	7
2	4	2	4	2	1	1	1	0	0	0	1	0	0	0	0	0	0	7	7	7	7	7	7	7	7	7	7	7	7	7	7	7	7	7	7	7	7	7	7	7	7	7	7	7	7	7	7	7	7
2	4	3	4	6	1	0	1	0	1	0	1	0	0	0	0	0	0	7	7	7	7	7	7	7	7	7	7	7	7	7	7	7	7	7	7	7	7	7	7	7	7	7	7	7	7	7	7	7	7
1	3	2	3	5	1	1	0	0	0	0	0	0	0	0	0	0	0	6	6	7	7	7	7	7	7	7	7	7	7	7	7	7	7	7	7	7	7	7	7	7	7	7	7	7	7	7	7	7	7
2	3	2	4	2	1	1	0	1	0	0	1	0	0	0	0	0	0	7	7	7	5	5	5	5	5	5	5	5	5	5	5	5	5	5	5	5	5	5	5	5	5	5	7	7	7	7	7	7	7
2	2	2	3	2	1	0	0	0	0	0	0	0	0	1	0	0	0	7	7	7	7	7	7	7	7	7	7	7	7	7	7	7	7	7	7	7	7	7	7	7	7	7	6	6	6	7	7	7	7
1	3	2	3	6	1	1	0	1	0	0	1	0	0	0	0	0	0	7	7	7	7	7	7	7	7	7	7	7	7	7	7	7	7	7	7	7	7	7	7	7	7	7	6	6	6	7	7	7	7
2	3	2	3	2	1	1	1	0	0	0	0	0	0	1	0	0	0	7	7	7	7	7	7	7	7	7	7	7	7	7	7	7	7	7	7	7	7	7	7	7	7	7	6	7	7	7	6	7	7
2	4	2	3	2	1	1	1	0	1	0	1	0	0	0	0	0	0	7	7	7	7	7	7	7	7	7	7	#NULL!	7	7	7	7	7	7	7	7	7	7	7	7	7	7	7	7	7	7	7	7	7
2	4	3	4	2	1	1	1	0	1	0	0	0	0	0	0	0	0	7	7	7	7	7	7	7	7	7	7	7	7	7	7	7	7	7	7	7	7	7	7	7	7	7	7	7	7	7	7	7	7
2	4	3	3	2	1	1	0	0	1	0	1	0	0	0	0	0	0	7	7	7	7	7	7	7	7	7	7	7	7	7	7	7	7	7	7	7	7	7	7	7	7	7	7	7	7	7	7	7	7
2	3	2	4	0	1	0	1	0	0	0	0	0	0	0	0	0	0	7	7	7	7	7	7	7	7	7	7	7	7	7	7	7	7	7	7	7	7	7	7	7	7	7	6	7	7	7	7	7	7
2	4	3	4	2	1	0	1	0	1	0	1	0	0	0	0	0	0	7	7	7	7	7	7	7	7	7	7	7	7	7	7	7	7	7	7	7	7	7	7	7	7	7	7	7	7	7	7	7	7
1	3	0	4	6	1	1	0	0	0	0	0	0	0	0	0	0	0	7	7	7	7	7	7	7	7	7	7	7	7	7	7	7	7	7	7	7	7	7	7	7	7	7	7	7	7	7	7	7	7
2	4	2	4	2	1	0	1	0	1	0	0	0	0	0	0	0	0	7	7	7	7	7	7	7	7	7	7	7	7	7	7	7	7	7	7	7	7	7	7	7	7	7	6	7	7	7	7	7	7
2	4	3	3	6	1	1	0	0	1	0	0	0	0	1	0	0	0	7	7	7	7	7	7	7	7	7	7	7	7	7	7	7	7	7	7	7	7	7	7	7	7	7	6	7	6	7	7	7	7
2	3	2	4	0	1	0	1	0	0	0	0	0	0	0	0	0	0	7	7	7	7	7	7	7	7	7	7	7	7	7	7	7	7	7	7	7	7	7	7	7	7	7	6	7	7	7	7	7	7
1	3	2	3	2	1	1	0	0	0	0	0	0	0	1	0	0	0	7	7	7	7	7	7	7	7	7	7	7	7	7	7	7	7	7	7	7	7	7	7	7	7	7	7	7	7	7	7	7	7
2	4	2	4	0	1	1	1	0	0	0	0	0	0	0	0	0	0	6	6	7	7	7	7	7	7	7	7	7	7	7	7	7	7	7	7	7	7	7	7	7	7	7	5	7	5	7	5	7	7
#NULL!	#NULL!	#NULL!	#NULL!	#NULL!	1	1	0	0	1	0	1	0	0	0	0	0	0	7	6	7	7	7	7	7	7	7	7	7	7	7	7	7	7	7	7	7	7	7	7	7	7	7	7	6	6	7	7	7	7
2	3	2	4	2	1	0	1	0	1	0	1	0	0	0	0	0	0	7	7	7	7	7	7	7	7	7	7	7	7	7	7	7	7	7	7	7	7	7	7	7	7	7	7	7	7	7	7	7	7
2	2	0	8	7	1	0	0	0	1	0	0	0	0	0	0	0	0	5	5	5	5	6	6	6	7	7	7	7	7	7	7	7	7	7	7	7	7	7	7	7	7	7	3	4	5	5	5	4	5
2	3	0	4	2	1	1	1	0	1	0	0	0	0	0	#NULL!	0	0	7	6	7	6	7	7	7	7	7	7	7	7	7	7	7	7	6	7	7	7	7	7	7	7	7	6	6	7	7	7	7	7
2	2	0	7	7	1	0	1	0	0	0	0	#NULL!	1	0	0	1	0	7	7	7	6	5	6	7	6	6	7	6	7	6	6	6	7	6	5	6	7	6	7	5	6	7	6	6	6	7	6	6	7
2	4	3	6	6	1	0	1	0	0	0	0	0	0	0	0	0	0	6	7	6	3	5	6	5	#NULL!	5	6	6	6	6	7	7	6	5	7	6	5	7	7	7	7	7	3	5	5	5	5	7	7
2	2	#NULL!	2	2	1	0	0	0	1	0	1	0	0	1	0	0	0	7	7	7	7	7	7	7	7	7	7	7	7	7	7	7	7	7	7	7	7	7	7	7	7	7	7	7	7	7	7	7	7
1	2	3	4	3	1	1	0	0	0	0	0	0	0	0	0	0	0	7	7	7	7	7	7	7	7	7	7	7	7	7	7	7	7	7	7	7	7	7	7	7	7	7	6	7	7	7	7	7	7
2	3	1	4	6	1	1	1	0	1	0	0	0	0	1	0	0	0	7	7	7	7	7	7	7	7	7	7	7	7	7	7	7	7	7	7	7	7	7	7	7	7	7	7	7	7	7	7	7	7
2	3	3	4	7	1	0	1	0	0	0	0	0	0	0	0	0	0	7	7	5	7	7	6	6	6	6	6	7	7	7	7	6	6	7	7	7	6	7	6	6	6	6	7	6	7	6	6	6	7
2	4	1	3	6	1	0	0	0	1	0	1	0	1	0	0	0	0	5	6	5	7	6	7	6	6	7	6	7	6	7	6	7	6	7	6	6	6	7	7	7	6	5	6	7	5	5	6	6	7
1	4	3	7	8	1	1	0	0	0	0	1	1	1	0	0	0	0	7	6	6	7	7	7	7	6	6	6	7	6	7	7	7	7	6	6	7	6	7	6	6	7	6	6	7	7	7	6	6	7
2	5	2	4	2	1	1	1	0	1	0	0	0	0	1	0	0	0	6	6	7	5	6	6	7	7	7	7	7	7	6	7	7	7	7	7	7	7	7	7	7	7	7	6	5	6	6	5	7	7
1	4	3	6	7	1	1	0	0	0	0	1	0	1	0	0	0	0	7	6	6	7	7	6	7	6	5	7	5	6	6	5	6	5	5	6	6	6	6	5	6	6	5	6	4	5	7	6	7	6
2	2	3	5	6	1	1	1	0	0	0	0	0	0	1	0	0	0	6	6	7	6	6	6	7	6	7	7	7	6	7	7	7	7	6	6	7	7	6	5	6	5	7	7	7	7	7	7	6	7
2	5	1	4	6	1	0	0	1	1	0	1	0	1	0	0	0	0	6	7	6	6	6	7	7	7	7	7	6	7	6	7	7	7	6	7	6	7	7	7	7	6	7	7	7	6	7	6	6	7
1	4	3	7	7	1	0	0	0	1	0	1	0	1	1	0	0	0	6	6	7	6	7	6	7	7	6	7	6	7	7	7	7	7	7	6	7	6	6	6	7	6	5	7	6	7	6	7	7	7
1	4	1	6	4	1	0	0	0	1	0	1	0	1	0	0	0	0	7	5	6	6	6	6	7	6	7	6	7	6	7	6	6	6	6	7	6	6	6	7	6	6	6	7	7	7	7	6	6	6
1	2	0	4	3	1	1	0	0	0	0	0	0	0	1	0	0	0	6	7	6	7	7	7	7	7	7	7	7	7	7	7	7	7	7	7	7	7	7	7	7	7	7	6	7	7	7	7	7	7
2	2	3	4	0	1	0	1	0	1	0	0	0	0	0	0	0	0	7	7	7	7	7	7	7	7	7	7	7	7	7	7	7	7	7	7	7	7	7	7	7	7	7	6	7	6	7	7	7	7
2	3	2	4	0	1	0	1	0	0	0	0	0	0	0	0	0	0	6	7	7	7	7	7	7	7	7	7	7	7	7	7	7	7	7	7	7	7	7	7	7	7	7	5	6	7	7	7	7	7
2	4	0	3	0	1	0	1	0	0	0	0	0	0	0	0	0	0	6	7	7	7	7	7	7	7	7	7	7	7	7	7	7	7	7	7	7	7	7	7	7	7	7	6	7	7	7	7	7	7
2	2	4	4	2	1	1	1	0	0	0	0	0	0	0	0	0	0	7	6	6	7	7	7	6	7	6	6	6	7	7	7	7	7	7	7	7	7	7	7	7	7	7	7	7	7	7	7	7	7
2	3	1	3	0	1	1	1	0	0	0	0	0	0	0	0	0	0	6	6	6	6	6	7	7	6	7	7	7	7	7	7	7	7	7	7	7	7	7	7	7	7	7	5	4	5	5	6	7	7
1	4	1	7	6	1	0	0	0	1	0	0	0	1	0	0	0	0	5	6	7	7	6	6	5	5	7	6	7	6	7	6	7	6	7	6	7	7	7	6	6	7	6	7	6	7	6	6	6	7
2	2	0	6	7	1	0	1	0	0	0	0	0	1	0	0	0	0	7	6	7	6	6	7	6	6	7	7	6	7	6	7	6	7	6	7	6	7	6	7	6	7	6	6	5	6	5	7	7	6
1	4	3	6	7	1	1	0	0	0	0	1	0	0	0	0	0	0	6	7	6	7	6	5	7	6	7	7	7	7	6	6	6	5	5	6	7	6	7	7	7	6	6	6	5	7	6	6	5	7
2	5	3	7	9	1	1	1	0	1	0	1	0	1	0	0	1	0	7	6	7	6	5	5	5	3	7	6	7	6	6	7	6	6	6	6	5	6	6	6	5	6	7	6	5	6	6	6	5	7
2	3	2	4	2	1	1	1	0	1	0	0	0	0	0	0	0	0	6	6	7	6	7	7	7	7	7	7	7	7	6	7	7	7	6	6	7	6	6	6	7	7	7	5	5	6	5	7	7	6
2	5	2	4	6	1	1	1	1	1	0	0	0	0	0	0	0	0	6	6	7	6	6	7	7	7	7	7	7	7	6	7	7	7	7	7	7	7	7	7	7	7	7	6	6	6	6	6	7	7
1	3	2	4	5	1	0	0	0	0	0	0	0	1	0	0	1	0	6	6	7	5	7	6	7	6	7	6	#NULL!	6	7	6	7	6	7	5	6	6	6	7	6	5	5	6	7	6	7	6	6	7
2	2	3	5	6	1	1	1	0	0	0	0	0	0	0	0	1	0	6	7	6	7	6	5	7	6	7	6	7	5	5	7	7	7	4	6	7	5	5	6	5	6	7	7	6	5	5	6	7	7
2	4	1	2	2	1	0	1	0	0	0	0	0	0	0	0	1	0	6	6	6	6	6	6	5	6	6	7	6	6	5	7	7	6	6	7	5	6	6	6	7	6	6	7	6	6	6	7	6	6
1	2	4	5	8	1	0	0	0	1	0	1	0	0	0	0	1	0	7	6	5	6	7	6	5	6	6	7	6	7	6	5	7	6	6	7	6	7	#NULL!	7	5	4	5	7	6	6	6	5	7	6
2	3	3	7	7	1	1	1	0	0	0	0	0	1	0	0	1	0	6	7	6	7	6	7	7	6	6	6	6	6	6	7	5	6	7	5	7	5	5	7	5	6	5	5	6	5	6	5	5	4
2	3	1	4	3	1	0	1	0	1	0	0	0	0	#NULL!	0	0	0	7	7	7	7	6	7	7	7	7	7	7	7	7	7	7	7	7	7	7	7	7	7	7	7	7	6	7	6	7	7	7	7
2	3	2	4	2	1	1	1	0	1	0	0	0	0	1	0	0	0	7	7	7	7	7	7	7	7	7	7	7	7	7	7	7	7	7	7	7	7	7	7	7	7	7	6	7	7	6	7	7	7
2	3	3	3	6	1	1	0	0	0	0	0	0	0	0	0	0	0	6	6	7	7	7	7	7	7	7	7	7	7	7	7	7	7	7	7	7	7	7	7	7	7	7	5	6	6	7	7	6	7
2	3	0	4	5	1	0	1	0	0	0	0	0	0	0	0	0	0	6	6	6	7	7	7	6	7	7	7	7	7	7	7	7	6	7	7	7	7	7	7	7	7	7	6	6	6	6	7	7	7
2	5	4	4	2	1	1	1	0	1	0	1	0	0	0	0	0	0	7	7	7	7	7	7	7	7	7	7	7	7	7	7	7	7	7	7	7	7	7	7	7	7	7	6	6	7	7	7	7	7
2	4	1	4	0	1	1	1	0	1	0	0	0	0	1	0	0	0	7	7	7	7	6	7	7	7	7	7	7	7	7	7	7	7	7	7	7	7	7	7	7	7	7	6	6	7	7	7	7	7
2	4	1	7	8	1	0	1	0	0	0	0	0	1	0	0	0	0	5	7	6	6	5	3	7	5	5	6	7	5	5	4	6	5	7	3	6	5	5	4	7	5	6	7	7	7	7	7	6	7
2	2	1	4	3	1	0	0	0	0	0	1	0	1	0	0	1	0	6	6	6	5	5	5	6	6	7	6	6	6	7	6	6	6	6	7	#NULL!	6	7	6	7	6	6	7	7	6	5	5	6	6
2	3	2	4	2	1	1	1	0	1	0	0	0	0	1	0	0	0	7	7	7	7	6	6	7	7	7	7	7	7	7	7	7	7	7	7	7	7	7	6	7	7	7	6	7	7	7	7	7	7
2	3	2	4	0	1	1	0	0	1	0	0	0	0	0	0	0	0	7	7	7	7	7	7	7	7	7	7	7	7	7	7	7	7	7	7	7	7	7	7	7	7	7	7	7	7	7	7	7	7
1	5	4	6	1	1	0	0	0	0	0	0	0	0	0	0	1	0	7	6	7	4	5	5	5	5	4	4	5	4	5	4	4	4	4	4	3	2	7	7	7	7	7	7	5	6	6	6	4	5
2	3	2	3	2	1	1	1	0	0	0	0	0	0	0	0	0	0	7	7	7	7	7	7	7	7	7	7	7	7	7	7	7	7	7	7	7	7	7	7	7	7	7	6	5	5	6	6	7	7
1	2	#NULL!	7	8	1	0	0	0	0	0	0	1	1	0	0	0	0	3	4	7	6	7	5	6	7	7	6	5	7	7	6	7	5	7	6	7	6	6	7	6	6	6	4	3	7	5	6	5	6
2	1	2	3	2	1	0	1	0	0	0	0	0	0	0	0	0	0	7	7	7	7	7	7	7	6	7	7	7	6	7	7	7	7	7	7	7	7	7	7	7	7	7	6	7	7	7	7	7	7
2	3	2	3	3	1	1	1	0	0	0	0	0	0	0	0	0	0	7	7	7	7	7	7	7	7	7	7	7	7	7	7	7	7	7	7	7	7	7	7	7	7	7	7	7	7	7	7	7	7
2	4	3	3	2	1	0	1	1	0	0	0	0	0	0	0	0	0	6	6	7	7	7	7	7	7	7	7	7	7	7	7	7	7	7	7	7	7	7	7	7	7	7	6	6	6	7	7	7	7
2	4	2	4	0	1	0	1	0	0	0	0	0	0	0	0	0	0	7	7	7	7	7	7	7	7	7	7	7	7	7	7	7	7	7	7	7	7	7	7	7	7	7	7	7	7	7	7	7	7
2	3	3	4	0	1	0	1	0	0	0	0	0	0	0	0	0	0	7	7	7	7	7	7	7	7	7	7	7	7	7	7	7	7	7	7	7	7	7	7	7	7	7	6	7	7	7	7	7	7
2	4	#NULL!	3	2	1	1	1	0	0	0	0	0	0	0	0	0	0	6	6	7	7	7	7	7	7	7	7	7	7	7	7	7	7	7	7	7	7	7	7	7	7	7	7	6	7	7	7	7	7
2	3	0	4	0	1	1	0	0	0	0	0	0	0	1	0	0	0	7	7	7	7	7	7	7	7	7	7	7	7	7	7	7	7	7	7	7	7	7	7	7	7	7	7	7	7	7	7	7	7
2	3	1	4	2	1	1	1	0	1	0	0	0	0	1	0	0	0	6	7	7	7	7	7	7	7	7	7	7	7	7	7	7	7	7	7	7	7	7	7	7	7	7	6	7	7	7	#NULL!	7	7
2	4	3	4	2	1	0	0	0	1	0	0	0	0	1	0	0	0	6	7	7	7	7	7	7	7	7	7	7	7	7	7	7	7	7	7	7	7	7	7	7	7	7	5	6	6	7	7	7	7
2	3	2	5	2	1	1	1	0	1	0	0	0	0	0	0	0	0	7	7	7	7	7	7	7	7	77	7	7	7	7	7	7	7	7	7	7	7	7	7	7	7	7	6	7	7	7	#NULL!	7	7
#NULL!	2	#NULL!	4	2	1	0	1	0	0	0	0	0	0	0	0	0	0	7	7	7	6	6	7	6	7	7	7	7	7	6	6	6	7	7	7	7	7	7	7	7	7	7	6	6	7	6	7	7	7
2	4	3	4	2	1	0	1	0	1	0	0	0	0	0	0	1	0	7	6	7	7	7	7	7	7	7	7	7	7	7	7	7	7	7	7	7	7	7	7	7	7	7	6	7	7	7	7	7	7
2	3	2	4	6	1	0	1	0	1	0	0	0	0	1	0	0	0	7	7	7	7	7	7	7	7	7	7	7	7	7	7	7	7	7	7	7	7	7	7	7	7	7	7	7	7	7	7	7	7
2	3	2	4	6	1	0	1	0	1	0	0	0	0	0	0	0	0	7	7	7	7	7	7	7	7	7	7	7	7	7	7	7	7	7	7	7	7	7	7	7	7	7	6	7	7	7	7	7	7
2	2	2	4	3	1	0	1	0	0	0	0	0	0	0	0	0	0	7	7	7	7	7	7	7	7	7	7	7	7	7	7	7	7	7	7	7	7	7	7	7	7	7	6	6	7	7	7	7	7
2	3	2	4	2	1	0	1	0	0	0	0	0	0	0	0	0	0	6	7	7	7	7	7	7	7	7	7	7	7	7	7	7	7	7	7	7	7	7	7	7	7	7	7	6	6	7	7	7	7
2	3	3	4	2	1	1	1	0	1	0	0	0	0	0	0	0	0	7	7	7	7	7	7	7	7	7	7	7	7	7	7	7	7	7	7	7	7	7	7	7	7	7	6	6	7	7	7	7	7
2	3	2	4	3	1	0	1	0	0	0	0	0	0	1	0	0	0	6	6	7	7	7	7	7	7	7	7	7	7	7	7	7	7	7	7	7	7	7	7	7	7	7	6	7	6	7	7	7	7
2	3	#NULL!	4	6	1	0	1	0	0	0	0	0	0	0	0	0	0	6	7	7	7	7	7	7	7	7	7	7	7	7	7	7	7	7	7	7	7	7	7	7	7	7	6	6	6	7	7	7	7
2	2	2	4	2	1	1	1	0	0	0	0	0	0	1	0	0	0	6	7	7	7	7	7	7	7	7	7	7	7	7	7	7	7	7	7	7	7	7	7	7	7	7	6	6	7	7	7	7	7
2	3	2	4	0	1	0	1	0	0	0	0	0	0	0	0	0	0	7	7	7	7	7	7	7	7	7	7	7	7	7	7	7	7	7	7	7	7	7	7	7	7	7	7	7	7	7	7	7	7
2	3	3	4	2	1	0	1	0	1	0	0	0	1	0	0	0	0	7	7	7	7	7	7	7	7	7	7	7	7	7	7	7	7	7	7	7	7	7	7	7	7	7	7	7	7	7	7	#NULL!	7
2	2	2	4	2	1	0	1	0	0	0	0	0	0	0	0	0	0	7	7	7	7	7	7	7	7	7	7	7	7	7	7	7	7	7	7	7	7	7	7	7	7	7	7	7	7	7	7	7	7
2	4	0	#NULL!	2	1	0	1	0	0	0	0	0	0	0	0	0	0	7	7	7	7	7	7	7	7	7	7	7	7	7	7	7	7	7	7	7	7	7	7	7	7	7	7	7	7	7	7	7	7
2	5	2	4	3	1	0	1	0	1	0	0	0	0	1	0	0	0	7	7	7	7	7	7	7	7	7	7	7	7	7	7	7	7	7	7	7	7	7	7	7	7	7	7	7	7	7	7	7	7
2	2	2	4	2	1	0	1	0	1	0	0	0	0	1	0	0	0	6	7	7	7	7	7	7	7	7	7	7	7	7	7	7	7	7	7	7	7	7	7	7	7	7	6	7	6	7	7	7	7
2	5	3	4	0	1	1	1	0	1	0	0	0	0	0	0	0	0	7	7	7	7	7	7	7	7	7	7	7	7	7	7	7	7	7	7	7	7	7	7	7	7	7	6	7	6	7	7	7	7
2	3	4	3	2	1	0	1	0	1	0	0	0	0	0	0	0	0	6	6	6	7	7	7	7	7	7	7	7	7	7	7	7	7	7	7	7	7	7	7	7	7	7	6	6	6	7	7	7	7
2	2	4	3	2	1	1	1	0	0	0	0	0	0	0	0	0	0	6	7	7	7	7	7	7	7	7	7	7	7	7	7	7	7	7	7	7	7	7	7	7	7	7	7	7	6	7	7	7	7
2	3	2	4	0	1	0	1	0	1	0	0	0	0	0	0	0	0	6	7	7	7	7	7	7	7	7	7	7	7	7	7	7	7	7	7	7	7	7	7	7	7	7	6	7	7	7	7	7	7
2	3	2	4	2	1	0	1	0	0	0	0	0	0	0	0	0	0	7	7	7	7	7	7	7	7	7	7	7	7	7	7	7	7	7	7	7	7	7	7	7	7	7	7	7	7	7	7	7	7
2	5	2	3	2	1	1	0	0	0	0	0	0	0	0	0	0	0	7	7	7	7	7	7	7	7	7	7	7	7	7	7	7	7	6	6	7	7	7	6	7	7	6	7	7	7	7	7	7	7
2	3	0	4	2	1	1	1	0	0	0	0	0	0	0	0	0	0	7	6	7	7	7	7	7	7	7	7	7	7	7	7	7	7	7	7	7	7	7	7	7	7	7	6	7	7	7	7	7	7
2	3	2	4	6	1	0	1	0	0	0	0	0	0	0	0	0	0	6	6	7	7	7	7	7	7	7	7	7	7	7	7	7	7	7	7	7	7	7	7	7	7	7	6	6	6	7	7	7	7
1	2	2	4	3	1	1	0	0	0	0	0	0	0	0	0	0	0	7	7	7	7	7	7	7	7	7	7	7	7	7	7	7	7	7	7	7	7	7	7	7	7	7	6	7	7	7	7	7	7
2	2	0	3	2	1	0	1	0	0	0	0	0	0	0	0	0	0	6	7	7	7	7	7	7	7	7	7	7	7	7	7	7	7	7	7	7	7	7	7	7	7	7	6	6	7	7	7	7	7
2	3	#NULL!	4	6	1	0	1	0	0	0	0	0	0	0	0	0	0	6	7	7	7	7	7	7	7	7	7	7	7	7	7	7	7	7	7	7	7	7	7	7	7	7	5	6	7	7	7	7	7
2	2	1	3	2	1	0	1	0	0	0	0	0	0	0	0	0	0	6	7	7	7	7	7	7	7	7	7	7	7	7	7	7	7	7	7	7	7	7	7	7	7	7	6	6	6	7	7	7	7
2	3	2	4	6	1	0	1	0	0	0	0	0	0	0	0	0	0	7	7	7	7	7	7	7	7	7	7	7	7	7	7	7	7	7	7	7	7	7	7	7	7	7	7	6	7	7	7	7	7
#NULL!	4	0	3	2	1	0	1	0	0	0	0	0	0	0	0	0	0	7	7	7	7	7	7	7	7	7	7	7	7	7	7	7	7	7	7	7	7	7	7	7	7	7	7	7	7	7	7	7	7
2	3	#NULL!	4	2	1	1	0	0	0	1	0	0	0	0	0	0	0	7	7	7	7	7	7	7	7	7	7	7	7	7	7	7	7	7	7	7	7	7	7	7	7	7	6	7	7	7	7	7	7
2	3	2	3	2	1	1	1	1	0	0	0	0	0	0	0	0	0	6	6	7	7	7	7	7	7	7	7	7	7	7	7	7	7	7	7	7	7	7	7	7	7	7	6	6	6	6	6	6	6
2	3	4	4	3	1	1	1	0	0	0	0	0	0	0	0	0	1	6	7	7	7	7	7	7	7	7	7	7	7	7	7	7	7	7	7	7	7	7	7	7	7	7	6	6	6	6	7	7	7
2	2	3	4	3	1	1	1	0	1	0	0	0	0	0	0	0	0	6	6	7	7	7	7	7	7	7	7	7	7	7	7	7	7	7	7	7	7	7	7	7	7	7	6	6	6	7	7	7	6
2	2	2	4	2	1	0	0	1	0	0	0	0	0	0	0	0	0	6	7	7	6	6	7	7	7	7	7	7	7	7	7	7	7	7	7	7	7	7	7	7	7	7	6	6	7	6	7	#NULL!	6
2	4	3	4	2	1	1	1	0	1	0	1	0	0	0	0	0	0	7	7	7	7	7	7	7	7	7	7	7	7	7	7	7	7	7	7	7	7	7	7	7	7	7	7	7	7	7	7	7	7
2	4	3	5	7	1	1	1	0	0	0	0	0	0	0	0	0	0	7	7	7	7	7	7	7	7	7	7	7	7	6	6	7	7	7	6	7	6	7	7	7	7	7	6	6	6	6	7	6	7
2	2	2	4	2	1	1	1	0	0	0	0	0	0	0	0	0	0	7	7	7	6	5	6	7	7	7	7	7	7	5	7	7	7	7	7	7	7	7	7	7	7	7	5	5	5	6	6	7	7
2	2	2	5	2	1	1	1	0	0	0	0	0	0	0	0	0	0	6	6	6	7	6	7	7	7	7	7	7	7	7	7	7	7	7	7	7	7	7	7	7	7	7	5	6	6	6	7	7	7
2	4	3	4	2	1	1	1	1	1	0	0	0	0	0	0	0	0	7	7	7	7	7	7	7	7	7	7	7	7	7	7	7	7	7	7	7	7	7	7	7	7	7	6	5	6	6	6	6	7
2	2	0	4	0	1	1	1	0	0	0	0	0	0	0	0	0	0	7	7	7	6	6	7	7	7	7	7	7	7	7	7	7	7	7	7	7	7	7	7	7	7	7	7	7	7	7	7	7	7
1	3	#NULL!	6	7	1	1	0	1	0	0	0	0	0	0	0	0	0	7	7	6	7	7	7	7	7	7	7	7	7	6	6	6	7	6	7	7	7	7	7	7	7	7	7	7	7	7	7	6	6
1	3	1	7	7	1	1	0	0	1	0	0	1	0	0	0	0	0	7	7	7	7	7	7	7	7	6	#NULL!	7	6	7	7	6	7	7	7	7	6	7	7	7	7	7	7	7	6	7	6	6	7
2	3	1	4	2	1	1	1	0	1	0	1	0	0	1	0	0	0	7	7	7	7	7	7	7	7	7	7	7	7	7	7	7	7	7	7	7	7	7	7	7	7	7	7	7	7	7	7	7	7
1	2	1	4	7	1	0	0	0	0	0	0	0	1	0	0	0	0	6	6	7	6	5	7	#NULL!	6	5	6	7	6	5	6	7	6	6	5	7	6	5	6	7	5	6	7	6	7	7	6	7	5
2	2	0	4	3	1	1	1	1	1	0	0	0	0	0	0	0	0	6	6	6	7	7	7	7	7	7	7	7	7	7	7	7	7	7	7	7	7	7	7	7	7	7	6	6	6	6	6	6	6
2	2	2	3	3	1	1	1	1	1	0	0	0	0	0	0	0	0	7	7	7	7	7	7	7	7	7	7	7	7	7	7	7	7	7	7	7	7	7	7	7	7	7	7	7	7	7	#NULL!	6	6
2	4	3	4	7	1	0	1	0	0	0	0	0	1	0	0	0	0	7	7	7	7	6	5	7	6	6	7	7	7	6	6	7	7	6	6	6	7	7	7	7	7	7	7	7	7	7	7	7	7
1	4	1	4	5	1	0	0	1	0	0	1	0	1	0	0	0	0	7	7	7	7	6	7	7	7	7	7	7	7	6	6	6	7	7	7	7	5	6	6	7	7	7	7	7	7	6	7	7	7
2	2	#NULL!	6	6	1	1	1	0	0	0	0	0	0	0	0	0	0	7	7	7	6	7	6	7	7	7	7	7	7	7	6	7	7	6	7	7	7	6	6	7	6	6	7	7	6	7	7	7	7
2	4	3	4	3	1	1	1	1	1	0	0	0	0	0	0	0	0	7	7	7	7	7	7	7	7	7	7	7	7	7	7	7	7	7	7	7	7	7	7	7	7	7	6	6	6	6	6	7	7
2	2	0	4	0	1	0	1	1	1	0	0	0	0	0	0	0	0	6	7	7	7	7	7	7	7	7	7	7	7	7	7	7	7	7	7	7	7	7	7	7	7	7	6	5	5	6	6	6	6
2	3	2	4	2	1	1	1	0	1	0	0	0	0	0	0	0	0	6	7	7	6	7	7	7	7	7	7	7	7	7	7	7	7	7	7	7	7	7	7	7	7	7	6	5	5	5	5	7	7
1	4	3	6	7	1	1	0	0	0	0	0	0	0	0	0	0	0	7	7	7	7	7	7	7	7	6	7	7	7	7	7	7	7	7	7	7	7	7	6	6	6	7	7	7	7	7	7	6	6
1	4	3	#NULL!	7	1	1	0	0	0	0	1	0	0	0	0	0	0	7	7	6	6	7	7	6	7	7	7	7	7	7	7	7	7	7	7	7	7	7	7	7	7	7	7	7	7	7	6	7	7
2	4	2	4	2	1	1	1	0	1	0	0	0	1	0	0	0	0	1	1	1	7	7	7	7	7	7	7	7	7	7	7	7	7	7	7	7	7	7	7	7	7	7	6	5	6	5	5	6	6
2	3	2	4	2	1	1	1	0	1	0	0	0	0	0	0	0	0	7	7	7	7	7	7	7	7	7	7	7	7	7	7	7	7	7	7	7	7	7	7	7	7	7	5	6	6	6	6	7	7
2	3	2	4	2	1	1	1	1	0	0	0	0	0	0	0	0	0	6	6	6	7	7	7	7	7	7	7	7	7	7	7	7	7	7	7	7	7	7	7	7	7	7	6	6	6	5	5	6	6
2	3	2	4	3	1	1	1	0	1	0	0	0	0	0	0	0	0	7	7	7	6	7	7	7	7	7	7	7	7	7	7	7	7	7	7	7	7	7	7	7	7	7	6	6	6	6	6	7	7
2	2	2	3	2	1	0	1	0	1	0	0	0	0	0	0	0	0	6	6	6	7	7	6	6	7	7	7	7	7	7	7	7	7	7	7	7	7	7	7	7	7	7	6	6	6	6	7	7	7
2	3	4	3	2	1	1	1	1	0	0	1	0	0	0	0	0	0	7	7	7	7	7	7	7	6	7	7	7	7	7	7	7	7	7	7	7	7	7	7	7	7	7	6	6	6	6	6	7	7
1	2	0	5	3	1	1	0	1	1	0	0	0	0	0	0	0	0	6	6	7	7	7	7	7	7	7	7	7	7	7	7	7	7	7	7	7	7	7	7	7	7	7	7	7	7	7	7	7	7
2	3	2	3	2	1	1	1	1	1	0	0	0	0	0	0	0	0	6	7	7	6	5	7	5	7	7	7	7	7	6	7	7	7	7	7	7	7	7	7	7	7	7	6	5	5	6	7	7	7
1	4	2	3	3	1	1	0	0	1	0	0	0	0	0	0	0	0	7	7	7	7	7	7	7	7	7	7	7	7	7	7	7	7	7	7	7	7	7	7	7	7	7	7	7	7	7	7	7	7
2	5	3	4	2	1	1	1	1	0	0	0	0	0	0	0	0	0	7	7	7	7	7	7	7	7	7	7	7	7	7	7	7	7	7	7	7	7	7	7	7	7	7	7	6	6	5	6	7	7
2	3	3	4	4	1	1	1	1	0	0	0	0	0	0	0	0	0	6	7	7	7	7	7	7	7	7	7	7	7	7	7	7	7	7	7	7	7	7	7	7	7	7	5	5	5	6	5	6	6
2	3	4	2	3	1	1	1	1	1	0	0	0	0	0	0	0	0	7	7	7	7	7	7	7	7	7	7	7	7	7	7	7	7	7	7	7	7	7	7	7	7	7	6	6	6	6	6	7	7
2	4	0	3	2	1	1	1	1	0	0	0	0	0	0	0	0	0	6	6	7	7	7	7	7	7	7	7	7	7	7	7	7	7	7	7	7	7	7	7	7	7	7	4	5	5	5	6	6	6
2	3	2	4	2	1	1	1	1	1	0	0	0	0	1	0	0	0	6	6	7	7	6	6	7	5	7	7	6	7	7	6	7	7	7	7	7	7	7	7	7	7	7	6	6	6	7	6	6	6
2	2	0	4	2	1	1	1	0	1	0	0	0	0	1	0	0	0	6	6	6	7	7	7	7	7	7	7	7	7	7	7	7	7	7	7	7	7	7	7	7	7	7	5	5	5	5	5	6	7
2	3	4	4	2	1	1	1	0	1	0	0	0	0	1	0	0	0	6	7	7	5	5	6	7	7	7	7	7	7	7	7	7	7	7	7	7	7	7	7	7	7	7	7	6	6	6	7	6	7
2	2	1	5	3	1	1	1	0	0	0	0	0	0	0	0	0	0	7	7	7	7	7	7	7	7	7	7	7	7	7	7	7	7	7	7	7	7	7	7	7	7	7	6	7	7	7	7	7	7
2	3	1	4	3	1	1	1	1	0	0	0	0	0	1	0	0	0	6	7	7	7	6	7	7	7	7	7	7	7	7	7	7	7	7	7	7	7	7	7	7	7	7	6	6	5	7	7	7	7
2	2	2	4	2	1	0	1	1	1	0	0	0	0	0	0	0	0	7	6	7	6	7	7	7	7	7	7	7	7	6	6	7	7	7	7	7	7	7	7	7	7	7	6	6	6	7	7	7	7
2	4	1	4	2	1	0	1	0	1	0	0	0	0	0	0	0	0	6	6	7	6	6	7	7	7	7	7	7	7	7	7	7	7	7	7	7	7	7	7	7	7	7	7	7	7	7	7	7	7
2	4	2	4	2	1	1	1	0	0	0	0	0	0	1	0	0	0	6	7	7	6	7	7	7	7	7	7	7	7	7	7	7	7	7	7	7	7	7	6	7	7	7	6	5	6	6	7	7	7
2	3	2	4	2	1	1	1	1	1	0	0	0	0	0	0	0	0	5	6	6	5	5	4	6	6	7	7	7	7	7	7	7	7	7	7	7	7	7	7	7	7	7	6	5	6	6	6	#NULL!	7
2	3	2	4	2	1	1	1	0	1	0	0	0	0	0	0	0	0	6	6	7	6	6	7	7	7	7	7	7	7	7	7	7	7	7	7	7	7	7	7	7	7	7	5	5	6	6	6	7	7
2	2	1	4	2	1	0	1	1	0	0	0	0	0	1	0	0	0	6	6	6	6	6	7	7	6	7	7	7	6	7	7	7	7	6	6	7	7	7	7	7	7	7	7	7	6	6	7	7	7
2	2	3	4	0	1	1	1	1	1	0	0	0	0	1	0	0	0	6	6	7	7	7	7	7	7	7	7	7	7	7	7	7	7	7	7	7	7	7	7	7	7	7	7	7	7	7	7	7	7
2	3	3	4	2	1	1	1	1	0	1	0	0	0	0	0	0	0	7	6	6	7	7	7	7	7	7	7	7	7	7	7	7	7	7	7	7	7	7	7	7	7	7	6	6	7	7	7	7	7
1	3	3	#NULL!	3	1	0	0	1	0	0	0	0	0	0	0	0	0	6	7	6	7	6	7	7	6	6	6	7	6	7	6	7	6	7	6	7	6	7	6	6	6	5	7	#NULL!	7	7	6	6	5
2	3	1	4	6	1	1	1	0	0	0	0	0	0	1	0	0	0	6	7	7	7	7	7	7	7	7	7	6	7	7	7	7	6	6	7	7	7	7	7	7	7	7	6	6	6	6	7	7	7
2	4	3	4	5	1	0	1	0	0	0	0	0	0	0	0	0	0	7	6	7	7	5	5	6	6	6	6	7	6	6	6	6	5	7	7	7	6	5	7	7	7	6	7	6	5	6	6	7	6
2	2	4	3	3	1	1	1	0	0	0	0	0	0	0	0	0	0	7	7	7	6	6	6	7	7	6	6	7	7	7	7	7	7	7	7	7	7	7	7	7	7	7	6	6	6	7	7	7	7
2	3	2	4	2	1	1	1	1	1	0	0	0	0	0	0	0	0	6	6	6	6	6	7	7	7	7	7	7	7	7	7	7	7	7	7	7	7	7	7	7	7	7	6	6	5	5	5	6	6
2	3	2	4	2	1	1	1	1	1	0	0	0	0	1	0	0	0	6	6	7	7	7	7	7	7	7	7	7	7	7	7	7	7	7	7	7	7	7	7	7	7	7	6	6	6	6	6	7	7
2	3	2	6	5	1	0	1	0	1	0	1	0	0	0	0	0	0	7	7	7	5	5	6	5	7	7	6	6	6	6	6	7	6	6	7	6	4	4	6	6	6	7	4	6	6	7	6	7	5
2	2	1	4	3	1	1	1	0	1	0	0	0	0	0	0	0	0	7	7	7	7	7	7	7	7	7	7	7	7	7	7	7	7	7	7	7	7	7	7	7	7	7	6	6	6	5	6	6	6
2	3	1	4	2	1	1	1	0	0	0	0	0	0	0	0	0	0	6	6	7	7	7	7	7	7	7	7	7	7	7	7	7	7	7	7	7	7	7	7	7	7	7	6	6	6	6	6	7	7
2	3	2	4	2	1	1	1	1	0	0	0	0	0	0	0	0	0	6	7	7	7	7	7	7	7	7	7	7	7	7	7	7	7	7	7	7	7	7	7	7	7	7	7	7	7	7	7	7	7
2	3	3	4	2	1	1	1	1	1	0	0	0	0	0	0	0	0	6	7	7	7	7	7	7	7	7	7	7	7	7	7	7	7	7	7	7	7	7	7	7	7	7	5	5	6	5	5	6	6
2	2	0	6	7	1	0	1	0	1	0	0	0	1	0	0	0	0	7	6	7	7	7	6	7	7	7	7	7	6	5	7	6	6	7	7	7	7	7	7	6	7	6	7	7	7	7	6	6	6
2	3	2	4	5	1	0	1	0	0	0	0	0	0	1	0	0	0	6	7	7	7	7	7	7	7	7	7	7	7	7	7	7	7	7	7	7	7	7	7	7	7	7	6	6	7	7	7	7	7
2	3	#NULL!	3	3	1	1	1	0	1	0	0	0	0	1	0	0	0	6	6	7	7	7	7	7	7	7	7	7	7	7	7	7	7	7	7	7	7	7	7	7	7	7	6	6	6	6	7	7	7
2	3	2	4	#NULL!	1	0	1	0	0	0	0	0	0	0	0	0	0	7	7	7	7	7	7	7	7	7	7	7	7	7	7	7	7	7	7	7	7	7	7	7	7	7	7	7	7	6	6	7	6
2	3	2	5	#NULL!	1	1	0	0	0	0	0	0	0	0	0	0	0	7	7	7	7	7	7	7	7	7	7	7	7	7	7	7	7	7	7	7	7	7	7	7	7	7	7	7	7	7	7	6	7
1	6	0	4	0	1	1	0	0	0	0	0	0	0	0	0	0	0	7	7	7	7	7	7	7	7	7	7	7	7	7	7	7	7	7	7	7	7	7	7	7	7	7	7	7	7	7	7	7	7
1	5	2	6	0	1	1	0	0	0	0	0	0	0	0	0	0	0	7	7	7	7	7	7	7	7	7	7	7	7	7	7	7	7	7	7	7	7	7	7	7	7	7	7	7	7	7	7	7	7
2	6	3	2	6	1	1	0	0	0	0	0	0	0	0	0	0	0	7	7	7	7	7	7	7	7	7	7	7	7	7	7	7	7	7	7	7	7	7	7	7	7	7	6	5	7	6	6	6	7
1	3	0	4	3	1	1	0	0	0	0	0	0	0	0	0	0	0	7	7	6	6	7	6	7	7	6	7	7	7	7	7	7	7	7	7	7	7	7	7	7	7	7	6	6	7	7	6	6	7
2	5	3	1	0	1	1	0	0	0	0	0	0	0	0	0	0	1	5	5	4	7	7	7	7	7	7	7	7	7	7	7	7	7	7	7	7	7	7	7	7	7	7	7	7	7	7	7	7	7
2	4	3	4	6	1	1	1	0	0	0	0	0	0	0	0	0	0	7	6	6	7	7	7	7	7	7	7	7	7	7	7	7	7	7	7	7	7	7	7	7	7	7	6	6	6	5	5	6	6
1	2	2	3	6	1	0	0	0	0	0	0	1	0	0	0	0	0	7	7	7	7	7	7	7	7	7	7	7	7	7	7	7	7	7	7	7	7	7	7	7	7	7	7	7	7	7	7	7	7
2	5	3	2	0	1	1	0	0	0	0	0	0	0	0	0	0	0	6	6	7	7	7	7	7	7	7	7	7	7	7	7	7	7	7	7	7	7	7	7	7	7	7	7	7	7	7	7	7	7
2	2	0	3	2	1	0	0	0	0	0	1	0	0	0	0	0	0	6	6	7	6	7	7	7	7	7	7	7	7	7	7	7	7	7	7	7	7	7	7	7	7	7	5	7	7	7	6	6	7
2	4	2	2	6	1	0	0	1	0	0	0	0	0	0	0	0	1	7	6	7	7	7	7	7	7	7	7	7	7	7	7	7	7	7	7	7	7	7	7	7	7	7	7	7	7	7	7	7	7
2	1	0	3	0	1	1	0	0	0	0	0	0	0	0	0	0	0	7	7	7	7	7	7	7	7	7	7	7	7	7	7	7	7	7	7	7	7	7	7	7	7	7	7	7	7	7	7	7	7
2	4	3	6	0	1	0	1	0	0	0	0	0	0	0	0	0	0	6	7	7	7	7	7	7	7	7	7	7	7	6	6	7	7	7	7	7	7	7	7	7	7	7	7	7	7	7	7	7	7
2	1	0	4	0	1	1	0	0	0	0	0	0	0	0	0	0	0	6	5	7	7	7	7	7	7	7	7	7	7	7	7	7	7	7	7	7	7	7	7	7	7	7	7	7	7	7	6	6	7
2	2	2	3	0	1	1	0	0	0	0	0	0	0	0	0	0	0	5	5	7	7	7	7	7	7	7	7	7	7	7	7	7	7	7	7	7	7	7	7	7	7	7	6	7	7	7	7	7	7
1	2	2	4	5	1	1	0	0	0	0	0	0	0	0	0	0	0	5	5	6	7	7	7	7	7	7	7	7	7	7	7	7	7	7	7	7	7	7	7	7	7	7	6	7	7	6	7	7	7
1	5	0	3	6	1	1	0	0	0	0	0	0	0	0	0	0	1	4	5	5	7	7	7	7	7	7	7	7	7	7	7	7	7	7	7	7	7	7	7	7	7	7	6	6	7	6	7	7	7
2	4	1	6	0	1	1	0	0	0	0	0	0	0	0	0	0	0	7	6	7	7	7	7	7	7	7	7	7	7	7	7	7	7	7	7	7	7	7	7	7	7	7	7	7	7	7	7	7	7
1	3	1	4	7	1	0	0	0	0	0	0	1	0	0	0	0	1	4	5	7	7	7	7	7	7	7	7	7	7	7	7	7	7	7	7	7	7	7	7	7	7	7	2	5	7	7	7	7	7
2	1	0	1	#NULL!	1	0	1	0	0	0	0	0	0	0	0	0	0	7	7	7	7	7	7	7	7	7	7	7	7	7	7	7	7	7	7	7	7	7	7	7	7	7	6	6	7	7	7	6	6
2	3	0	3	#NULL!	1	0	1	0	0	0	1	0	0	0	0	0	0	6	6	7	7	7	7	7	7	7	7	7	7	7	7	7	7	7	7	7	7	7	7	7	7	7	7	6	7	7	6	7	7
2	4	2	2	#NULL!	1	0	1	0	0	0	0	0	0	0	0	0	0	7	7	7	7	7	7	7	7	7	7	7	7	7	7	7	7	7	7	7	7	7	7	7	7	7	7	7	7	6	6	7	7
2	4	2	4	#NULL!	1	0	1	0	0	0	0	0	0	0	0	0	0	7	7	7	7	7	7	7	7	7	7	7	7	7	7	7	7	7	7	7	7	7	7	7	7	7	7	7	7	6	6	7	7
1	4	2	4	7	1	1	0	0	0	0	0	0	0	0	0	0	0	7	7	7	7	7	7	7	7	7	7	7	7	7	7	7	7	7	7	7	7	7	7	7	7	7	5	7	6	7	7	7	7
2	3	#NULL!	5	6	1	1	0	0	0	0	0	0	0	0	0	0	0	7	7	7	7	7	7	7	7	7	7	7	7	7	7	7	7	7	7	7	7	7	7	7	7	7	7	7	7	6	6	6	6
2	4	2	3	#NULL!	1	0	1	0	0	0	0	0	0	0	0	0	0	7	7	7	7	7	7	7	7	7	7	7	7	7	7	7	7	7	7	7	7	7	7	7	7	7	7	6	6	7	7	6	6
1	4	#NULL!	4	#NULL!	1	0	0	1	0	0	0	0	0	0	0	0	0	7	7	7	7	7	7	7	7	7	7	7	7	7	7	7	7	7	7	7	7	7	7	7	7	7	6	6	7	7	7	7	7
2	2	2	3	#NULL!	1	0	1	0	0	0	0	0	0	0	0	0	0	3	7	7	7	7	7	7	7	7	7	7	7	7	7	7	7	7	7	7	7	7	7	7	7	7	6	6	7	7	6	7	7
2	1	0	1	#NULL!	1	0	0	0	0	0	1	0	0	0	0	0	0	3	7	7	7	7	7	7	7	7	7	7	7	7	7	7	7	7	7	7	7	7	7	7	7	7	6	6	7	7	6	7	7
1	4	2	1	3	1	1	0	0	0	0	0	0	0	0	0	0	0	7	7	7	7	7	7	7	7	7	7	7	7	7	7	7	7	7	7	7	7	7	7	7	7	7	7	7	7	7	7	6	6
2	1	2	4	#NULL!	1	0	1	0	0	0	0	0	0	0	0	0	0	7	7	7	7	7	7	7	7	7	7	7	7	7	7	7	7	7	7	7	7	7	7	7	7	7	7	6	6	6	6	7	7
1	1	0	1	0	1	0	0	0	0	0	1	0	0	0	0	0	0	6	7	7	7	7	7	7	7	7	7	7	7	7	7	7	7	7	7	7	7	7	7	7	7	7	7	7	7	7	6	6	6
2	4	2	4	#NULL!	1	0	1	0	0	0	0	0	0	0	0	0	0	6	7	6	6	6	7	7	7	7	7	7	7	7	7	7	7	7	7	7	7	7	7	7	7	7	5	7	7	7	6	7	7
2	4	3	6	#NULL!	1	0	0	1	0	0	0	0	0	0	0	0	0	5	6	6	7	7	7	7	7	7	7	7	7	7	7	7	7	7	7	7	7	7	7	7	7	7	7	5	6	6	7	6	5
2	4	2	1	#NULL!	1	0	1	0	0	0	0	0	0	0	0	0	0	7	7	7	7	7	7	7	7	7	7	7	7	7	7	7	7	7	7	7	7	7	7	7	7	7	6	7	7	6	6	7	7
2	2	3	3	#NULL!	1	0	1	0	0	0	0	0	0	0	0	0	0	6	6	6	7	7	7	7	7	7	7	7	7	6	6	7	7	7	7	7	7	7	7	7	7	7	7	6	7	7	7	7	7
2	4	2	4	#NULL!	1	1	0	0	0	0	0	0	0	0	0	0	0	4	5	3	5	6	6	6	5	5	5	6	7	7	7	7	7	7	7	7	7	7	7	7	7	7	7	6	5	6	7	7	7
2	2	3	3	#NULL!	1	1	0	0	0	0	0	0	0	0	0	0	0	6	6	7	7	6	7	7	7	7	7	7	7	7	7	7	7	7	7	7	7	7	7	7	7	7	6	7	7	7	7	7	7
2	2	2	5	0	1	1	1	1	0	0	0	0	0	1	0	0	0	4	4	4	7	7	7	7	7	7	7	7	7	7	7	7	7	7	7	7	7	7	7	7	7	7	7	7	4	6	1	7	6
2	3	2	1	0	1	1	1	0	0	0	0	0	0	0	0	0	1	4	5	5	7	7	7	7	7	7	7	7	7	7	7	7	7	7	7	7	7	7	7	7	7	7	5	5	5	6	5	6	5
2	3	0	2	0	1	0	1	0	0	0	0	0	0	0	0	0	0	5	5	7	7	7	7	7	7	7	7	7	7	7	7	7	7	7	7	7	7	7	7	7	7	7	5	7	5	7	7	7	7
2	4	3	4	0	1	1	0	0	0	0	0	0	0	0	0	0	1	3	4	6	7	7	7	7	7	7	7	7	7	7	7	7	7	7	7	7	7	7	7	7	7	7	3	6	5	5	6	6	6
1	6	3	1	6	1	1	0	1	0	0	0	0	0	0	0	0	0	6	5	3	7	7	7	7	7	7	7	7	7	7	7	7	7	7	7	7	7	7	7	7	7	7	3	5	7	4	2	6	6
2	2	2	4	0	1	0	1	0	0	0	0	0	1	0	0	0	0	5	3	2	7	7	7	7	7	7	7	7	7	7	7	7	7	7	7	7	7	7	7	7	7	7	6	7	6	7	7	7	7
2	5	3	2	0	1	0	0	1	0	0	0	0	0	0	0	0	0	7	7	6	7	7	7	7	7	7	7	7	7	7	7	7	7	7	7	7	7	7	7	7	7	7	7	7	7	7	3	7	7
1	3	2	3	0	1	0	0	0	0	0	0	0	0	0	0	1	0	5	6	6	7	7	7	7	7	7	7	7	7	7	7	7	7	7	7	7	7	7	7	7	7	7	5	7	7	7	3	6	7
2	5	1	7	#NULL!	1	1	1	1	0	0	0	1	1	1	0	0	0	7	7	7	7	7	7	7	7	7	7	7	7	7	7	7	7	7	7	7	7	7	7	7	7	7	7	7	7	7	7	7	7
2	4	0	4	2	1	0	0	1	1	0	0	0	0	1	0	0	0	5	6	7	5	6	7	7	7	6	6	6	7	7	7	7	7	7	7	7	7	7	7	7	7	7	6	7	6	7	7	6	7
2	2	2	4	2	1	0	1	1	1	0	0	1	0	0	0	0	1	5	6	5	5	5	5	6	5	6	6	7	7	6	7	6	7	7	7	7	7	7	7	7	7	7	5	6	6	5	5	5	6
1	2	2	4	5	1	1	0	0	1	0	0	0	0	1	0	0	1	5	5	6	6	6	7	6	7	7	7	7	7	6	7	7	7	6	7	7	7	6	6	7	7	6	5	5	5	5	4	6	6
1	6	3	7	0	1	1	0	0	0	0	0	0	0	0	0	0	0	6	7	6	7	7	7	7	7	7	7	7	7	7	7	7	7	7	7	7	7	7	7	7	7	7	7	7	6	7	6	7	7
2	6	3	4	0	1	1	0	0	0	0	0	0	0	0	0	0	0	7	6	7	7	7	7	7	7	7	7	7	7	7	7	7	7	7	7	7	7	7	7	7	7	7	6	7	6	7	7	7	7
2	2	2	4	0	1	1	1	1	1	0	0	0	0	1	0	0	0	6	6	6	7	7	7	7	7	7	7	7	7	7	7	7	7	7	7	7	7	7	7	7	7	7	6	7	7	1	1	7	7
2	3	2	#NULL!	#NULL!	1	0	1	1	0	0	1	0	1	0	0	0	0	5	7	7	7	7	7	7	7	7	7	7	7	7	7	7	7	7	7	7	7	7	7	7	7	7	7	7	7	7	7	7	7
1	4	3	3	6	1	1	0	0	0	0	0	0	0	0	0	0	0	4	4	7	7	7	7	7	7	7	7	7	7	7	7	7	7	7	7	7	7	7	7	7	7	7	6	7	7	7	7	5	7
2	2	0	4	0	1	0	1	0	0	0	1	0	0	0	0	0	0	5	5	5	5	5	7	7	4	7	7	7	7	7	7	7	7	6	7	7	6	6	6	7	7	7	5	6	7	5	5	6	6
2	5	3	7	6	1	1	0	0	0	0	0	0	0	0	0	0	1	6	6	6	7	7	7	7	7	7	7	7	7	7	7	7	7	7	7	7	7	7	7	7	7	7	7	7	7	7	7	7	7
2	4	3	5	0	1	0	1	0	0	0	0	0	0	0	0	0	0	7	7	7	7	7	7	7	7	7	7	7	7	7	7	7	7	7	7	7	7	7	7	7	7	7	7	7	7	6	6	6	7
2	3	2	3	7	1	0	0	1	0	0	0	0	1	0	0	0	0	7	7	7	7	7	7	7	7	7	7	7	7	7	7	7	7	7	7	7	7	7	7	7	7	7	7	7	6	7	6	6	6
1	5	3	4	3	1	1	0	0	0	0	0	0	0	0	0	0	0	6	7	6	7	7	7	7	7	7	7	7	7	7	7	7	7	7	7	7	7	7	7	7	7	7	7	7	7	7	7	6	6
1	5	2	4	0	1	0	0	1	0	0	0	0	0	0	0	0	0	7	7	7	7	7	7	7	7	7	7	7	7	7	7	7	7	7	7	7	7	7	7	7	7	7	7	7	7	7	7	7	7
2	3	3	4	0	1	0	1	0	0	0	0	0	0	0	0	0	0	7	7	7	7	7	7	7	7	7	7	7	7	7	7	7	7	7	7	7	7	7	7	7	7	7	7	7	7	6	6	7	7
2	3	4	#NULL!	#NULL!	1	0	1	0	0	0	0	0	0	0	0	0	0	7	7	7	7	7	7	7	7	7	7	7	7	7	7	7	7	7	7	7	7	7	7	7	7	7	7	7	7	7	6	7	7
#NULL!	2	2	4	6	1	0	1	0	0	0	0	0	0	0	0	0	0	7	7	7	7	7	7	7	7	7	7	7	7	7	7	7	7	7	7	7	7	7	7	7	7	7	7	7	7	7	6	6	6
2	3	2	2	0	1	1	0	0	0	0	0	0	0	0	0	0	0	1	1	1	7	7	7	7	6	7	7	7	7	7	6	7	6	7	6	7	6	7	7	7	7	6	1	7	1	7	7	7	7
2	1	0	3	0	1	0	0	1	0	0	0	0	0	0	0	0	1	6	6	6	7	6	7	7	7	5	7	6	7	7	7	7	7	7	7	7	7	7	7	7	7	7	6	5	6	5	6	6	5
2	5	3	3	0	1	1	0	0	0	0	0	0	0	0	0	0	1	7	7	7	4	7	7	7	7	7	7	7	7	7	7	7	7	7	7	7	7	7	7	7	7	7	6	7	6	7	6	7	7
1	6	3	1	0	1	1	0	1	0	0	0	0	0	0	0	0	0	6	5	4	5	5	4	5	5	5	4	5	5	5	4	5	5	6	5	5	5	5	4	7	7	7	7	6	5	7	6	6	7
2	2	0	2	0	1	1	0	0	0	0	0	0	0	0	0	0	0	7	7	7	7	7	7	7	7	7	7	7	7	7	7	7	6	7	7	7	6	7	7	7	7	7	7	7	7	7	7	6	7
2	3	3	4	0	1	1	1	0	0	0	0	1	0	0	0	0	1	5	5	5	7	7	7	7	7	7	7	7	7	7	7	7	7	7	7	7	7	7	7	7	7	7	6	7	6	6	6	6	6
1	4	2	6	6	1	1	0	0	0	0	0	0	0	0	0	0	0	5	6	6	7	7	7	7	7	7	7	7	7	7	7	7	7	7	7	7	7	7	7	7	7	7	7	7	7	7	7	7	7
1	6	3	1	0	1	1	0	0	0	0	0	0	0	0	0	0	0	7	7	7	7	7	7	7	7	7	7	7	7	7	7	7	7	7	7	7	7	7	7	7	7	7	7	7	7	7	7	7	7
2	2	0	3	0	1	1	1	0	0	0	0	0	0	0	0	0	0	6	6	6	7	7	7	7	7	7	7	7	7	7	7	7	7	7	7	7	7	7	7	7	7	7	6	7	6	7	6	7	6
1	3	0	7	7	1	1	0	0	0	0	0	0	0	0	0	0	0	7	6	7	6	5	7	6	5	6	5	6	5	5	7	5	6	5	7	5	6	5	6	7	5	6	6	7	6	7	7	6	7
2	2	2	1	0	1	1	0	0	0	0	0	0	0	0	0	0	0	7	7	7	7	7	7	7	7	7	7	7	7	7	7	7	7	7	7	7	7	7	7	7	7	7	7	7	7	7	7	7	7
1	3	0	4	#NULL!	1	1	0	0	0	0	0	0	0	0	0	0	0	6	5	6	7	7	6	7	6	7	6	7	7	7	7	7	7	7	7	7	7	7	7	7	7	7	6	7	7	6	7	7	7
2	2	3	4	0	1	1	0	0	0	0	0	0	0	0	0	0	0	7	7	7	7	7	7	7	7	7	7	7	7	7	7	7	7	7	7	7	7	7	7	7	7	7	7	6	7	6	7	6	7
#NULL!	4	2	3	0	1	0	0	1	0	0	0	1	0	1	0	0	0	7	7	7	7	7	7	7	7	7	7	7	7	7	7	7	7	7	7	7	7	7	7	7	7	7	7	7	7	6	6	6	6
2	3	2	4	0	1	0	1	0	0	0	0	0	0	0	0	0	0	7	7	7	7	7	7	7	7	7	7	7	7	7	7	7	7	7	7	7	7	7	7	7	7	7	7	7	6	6	7	7	7
2	3	2	4	4	1	0	0	1	0	0	0	0	1	0	0	0	0	7	7	7	7	7	7	7	7	7	7	7	7	7	7	7	7	7	7	7	7	7	7	7	7	7	7	7	7	7	7	7	7
7	2	2	3	0	1	0	1	0	0	0	0	0	0	0	0	0	0	7	7	7	7	7	7	7	7	7	7	7	7	7	7	7	7	7	7	7	7	7	7	7	7	7	7	7	7	7	7	7	7
2	3	#NULL!	4	4	1	0	1	0	0	0	0	0	0	0	0	0	0	7	7	7	7	7	7	7	7	7	7	7	7	7	7	7	7	7	7	7	7	7	7	7	7	7	7	7	6	6	6	7	7
2	3	2	3	0	1	0	1	0	0	0	0	0	0	0	0	0	0	7	7	7	7	7	7	7	7	7	7	7	7	7	7	7	7	7	7	7	7	7	7	7	7	7	7	7	7	7	7	6	6
1	4	3	4	5	1	0	0	1	0	0	0	0	0	0	0	0	0	7	7	7	7	7	7	7	7	7	7	7	7	7	7	7	7	7	7	7	7	7	7	7	7	7	6	6	6	6	6	7	7
1	4	3	4	5	1	0	0	1	0	0	0	0	0	0	0	0	0	7	7	7	7	7	7	7	7	7	7	7	7	7	7	7	7	7	7	7	7	7	7	7	7	7	7	7	7	7	7	7	7
1	3	2	4	0	1	1	0	0	0	0	0	0	0	1	0	0	0	7	7	7	7	7	7	7	7	7	7	7	7	7	7	7	7	7	7	7	7	7	7	7	7	7	7	7	7	7	6	6	6
1	2	2	4	2	1	1	0	0	0	0	0	0	0	1	0	0	0	7	7	7	7	7	7	7	7	7	7	7	7	7	7	7	7	7	7	7	7	7	7	7	7	7	6	7	7	7	7	7	7
2	1	2	3	2	1	0	1	0	0	0	0	0	0	0	0	0	0	6	6	7	6	6	6	7	7	7	7	7	7	7	7	7	7	7	7	7	7	7	7	7	7	7	6	6	6	7	7	7	7
2	3	2	3	0	1	0	1	0	0	0	1	0	0	0	0	0	0	7	7	7	7	7	7	7	7	7	7	7	7	7	7	7	7	7	7	7	7	7	7	7	7	7	7	7	7	7	7	7	7
2	3	2	4	0	1	0	1	0	0	0	0	0	0	0	0	0	0	7	7	7	7	7	7	7	7	7	7	7	7	7	7	7	7	7	7	7	7	7	7	7	7	7	7	7	7	7	7	7	7
2	3	2	4	0	1	0	1	0	1	0	0	0	0	0	0	0	0	7	7	7	7	7	7	7	7	7	7	7	7	7	7	7	7	7	7	7	7	7	7	7	7	7	6	7	6	7	7	7	7
2	3	2	4	2	1	1	1	0	0	0	0	0	0	0	0	0	0	7	7	7	7	7	7	7	7	7	7	7	7	7	7	7	7	7	7	7	7	7	7	7	7	7	6	6	6	6	7	7	7
2	2	2	3	2	1	0	1	0	0	0	0	0	0	0	0	0	0	7	7	7	7	7	7	7	7	7	7	7	7	7	7	7	7	7	7	7	7	7	7	7	7	7	6	7	7	7	7	7	7
2	3	2	3	0	1	0	1	0	0	0	0	0	0	0	0	0	0	7	7	7	7	7	7	7	7	7	7	7	7	7	7	7	7	7	7	7	7	7	7	7	7	7	7	7	7	7	7	7	7
2	4	3	3	2	1	0	1	0	0	0	1	0	0	1	0	0	0	7	7	7	7	7	7	7	7	7	7	7	7	7	7	7	7	7	7	7	7	7	7	7	7	7	6	7	7	7	7	7	7
2	3	2	4	0	1	0	1	0	0	0	1	0	0	0	0	0	0	7	7	7	7	7	7	7	7	7	7	7	7	7	7	7	7	7	7	7	7	7	7	7	7	7	6	7	7	7	7	7	7
1	3	2	4	6	1	1	0	0	0	0	0	0	0	0	0	0	0	7	7	7	7	7	7	7	7	7	7	7	7	7	7	7	7	7	7	7	7	7	7	7	7	7	7	7	7	7	7	7	7
2	3	2	4	2	1	0	1	0	1	0	0	0	0	1	0	0	0	6	6	7	7	7	7	7	7	7	7	7	7	7	7	7	7	7	7	7	7	7	7	7	7	7	7	7	7	7	7	7	7
2	6	2	3	2	1	1	1	0	1	0	0	0	0	0	0	0	0	7	7	7	7	7	7	7	7	7	7	7	7	7	7	7	7	7	7	7	7	7	7	7	7	7	6	7	7	7	7	7	7
2	4	3	3	6	1	0	1	0	0	0	1	0	0	1	0	0	0	7	7	7	7	7	7	7	7	7	7	7	7	7	7	7	7	7	7	7	7	7	7	7	7	7	7	7	7	7	7	7	7
2	3	2	4	2	1	0	1	0	1	0	0	0	0	0	0	0	0	7	7	7	7	7	7	7	7	7	7	7	7	7	7	7	7	7	7	7	7	7	7	7	7	7	6	6	7	7	7	7	7
2	3	3	4	2	1	1	1	0	1	0	0	0	0	0	0	0	0	7	7	7	7	7	7	7	7	7	7	7	7	7	7	7	7	7	7	7	7	7	7	7	7	7	7	7	7	7	7	7	7
2	4	#NULL!	4	2	1	0	1	0	0	0	0	0	0	0	0	0	0	6	6	7	7	7	7	7	7	7	7	7	7	7	7	7	7	7	7	7	7	7	7	7	7	7	6	7	7	7	7	7	7
2	3	2	4	6	1	1	0	0	0	1	1	0	0	0	0	0	0	7	7	7	7	7	7	7	7	7	7	7	7	7	7	7	7	7	7	7	7	7	7	7	7	7	7	7	7	7	7	7	7
1	2	2	4	5	1	1	0	0	0	0	0	0	0	0	0	0	0	6	6	7	7	7	7	7	7	7	7	7	7	7	7	7	7	7	7	7	7	7	7	7	7	7	5	7	5	7	7	7	7
2	2	2	3	2	1	0	1	0	0	0	0	0	0	0	0	0	0	7	7	7	7	7	7	7	7	7	7	7	7	7	7	7	7	7	7	7	7	7	7	7	7	7	7	7	7	7	7	7	7
2	4	3	4	2	1	1	1	0	1	0	1	0	0	0	0	0	0	7	7	7	7	7	7	7	7	7	7	7	7	7	7	7	7	7	7	7	7	7	7	7	7	7	7	7	7	7	7	7	7
2	3	2	4	2	1	0	1	0	0	0	0	0	0	0	0	0	0	7	7	7	7	7	7	7	7	7	7	7	7	7	7	7	7	7	7	7	7	7	7	7	7	7	7	7	7	7	7	7	7
2	3	2	4	6	1	0	1	0	0	0	0	0	0	0	0	0	0	7	7	7	7	7	7	7	7	7	7	7	7	7	7	7	7	7	7	7	7	7	7	7	7	7	6	7	7	7	6	7	7
1	3	0	4	6	1	0	0	0	0	0	0	0	0	1	0	0	0	7	7	7	7	7	7	7	7	7	7	7	7	7	7	7	7	7	7	7	7	7	7	7	7	7	7	7	7	7	7	7	7
2	3	#NULL!	3	0	1	0	0	1	0	0	0	0	0	0	0	0	0	7	7	7	7	7	7	7	7	7	7	7	7	7	7	7	7	7	7	7	7	7	7	7	7	7	6	7	7	7	7	7	7
2	4	2	3	0	1	0	1	0	0	0	0	0	0	0	0	0	0	7	7	7	7	7	7	7	7	7	7	7	7	7	7	7	7	7	7	7	7	7	7	7	7	7	7	7	7	7	7	7	7
2	4	2	4	6	1	0	1	0	0	0	0	0	0	0	0	0	0	7	7	7	7	7	7	7	7	7	7	7	7	7	7	7	7	7	7	7	7	7	7	7	7	7	7	7	7	7	7	7	7
2	3	3	4	6	1	1	0	0	0	0	1	0	0	0	0	0	0	7	7	7	7	7	7	7	7	7	7	7	7	7	7	7	7	7	7	7	7	7	7	7	7	7	7	7	7	7	7	7	7
2	3	2	4	0	1	1	0	0	0	0	0	0	0	0	0	0	0	7	6	7	7	7	7	7	7	7	7	7	7	7	7	7	7	7	7	7	7	7	7	7	7	7	7	7	7	7	7	7	7
2	3	2	4	2	1	0	0	0	0	0	0	0	0	1	0	0	0	7	7	7	7	7	7	7	7	7	7	7	7	7	7	7	7	7	7	7	7	7	7	7	7	7	6	6	7	7	7	7	7
1	2	2	3	3	1	0	0	1	0	0	0	0	0	0	0	0	0	7	7	7	7	7	7	7	7	7	7	7	7	7	7	7	7	7	7	7	7	7	7	7	7	7	6	7	7	7	6	7	7
1	2	0	3	0	1	1	0	0	0	0	0	0	0	0	0	0	0	6	6	7	7	7	7	7	7	7	7	7	7	7	7	7	7	7	7	7	7	7	7	7	7	7	6	7	7	7	7	7	7
1	2	2	4	6	1	1	0	0	0	0	0	0	0	0	0	0	0	6	7	7	7	7	7	7	7	7	7	7	7	7	7	7	7	7	7	7	7	7	7	7	7	7	7	7	7	7	7	7	7
1	2	2	4	0	1	0	0	0	0	0	0	0	0	1	0	0	0	7	7	7	6	7	7	7	7	7	7	7	7	7	7	7	7	7	7	7	7	7	7	7	7	7	6	7	5	6	7	7	7
2	3	2	6	6	1	0	1	0	0	0	0	0	0	0	0	0	0	7	7	7	7	7	7	7	7	7	7	7	7	7	7	7	7	7	7	7	7	7	7	7	7	7	6	6	7	7	7	7	7
1	4	2	4	7	1	1	0	0	0	0	0	0	0	0	0	0	0	7	7	7	7	7	7	7	7	7	7	7	7	7	7	7	7	7	7	7	7	7	7	7	7	7	6	7	6	7	6	7	7
1	4	3	4	6	1	0	0	0	0	0	0	0	0	1	0	0	0	7	7	7	7	7	7	7	7	7	7	7	7	7	7	7	7	7	7	7	7	7	7	7	7	7	7	6	6	7	7	7	7
1	3	3	5	6	1	1	0	0	0	0	0	0	0	0	0	0	0	6	6	6	7	7	7	7	7	7	7	7	7	7	7	7	7	7	7	7	7	7	7	7	7	7	6	6	6	7	6	7	7
1	1	2	3	0	1	0	0	0	0	0	0	0	0	1	0	0	0	7	7	7	7	7	7	7	7	7	7	7	7	7	7	7	7	7	7	7	7	7	7	7	7	7	7	7	7	7	7	7	7
2	2	0	3	3	1	0	1	0	0	0	0	0	0	0	0	0	0	7	7	7	7	7	7	7	7	7	7	7	7	7	7	7	7	7	7	7	7	7	7	7	7	7	6	7	7	7	7	7	7
2	3	2	3	2	1	1	1	0	1	0	0	0	0	0	0	0	0	7	7	7	7	7	7	7	7	7	7	7	7	7	7	7	7	7	7	7	7	7	7	7	7	7	7	7	7	7	7	7	7
2	2	2	4	2	1	0	1	0	0	0	0	0	0	0	0	0	0	7	7	7	7	7	7	7	7	7	7	7	7	7	7	7	7	7	7	7	7	7	7	7	7	7	6	6	7	7	7	7	7
2	3	3	4	3	1	1	1	0	1	0	0	0	0	0	0	0	0	7	7	7	7	7	7	7	7	7	7	7	7	7	7	7	7	7	7	7	7	7	7	7	7	7	6	6	7	7	7	7	7
2	3	2	4	2	1	0	1	0	0	0	0	0	0	0	0	0	0	7	7	7	7	7	7	7	7	7	7	7	7	7	7	7	7	7	7	7	7	7	7	7	7	7	6	6	6	7	6	7	7
2	3	2	3	0	1	0	1	0	1	0	0	0	0	0	0	0	0	6	6	7	7	7	7	7	7	7	7	7	7	7	7	7	7	7	7	7	7	7	7	7	7	7	6	6	7	7	7	7	7
1	2	2	4	5	1	1	0	0	0	0	0	0	0	0	0	0	0	6	6	7	7	7	7	7	7	7	7	7	7	7	7	7	7	7	7	7	7	7	7	7	7	7	7	7	7	7	7	7	7
2	3	2	4	2	1	0	1	0	0	0	0	0	0	0	0	0	0	7	7	7	7	7	7	7	7	7	7	7	7	7	7	7	7	7	7	7	7	7	7	7	7	7	6	7	7	7	7	7	7
2	1	2	5	0	1	0	1	0	0	0	0	0	0	0	0	0	0	7	7	7	7	7	7	7	7	7	7	7	7	7	7	7	7	7	7	7	7	7	7	7	7	7	7	7	7	7	7	7	7
2	4	2	4	2	1	0	1	0	0	0	0	0	0	0	0	0	0	7	7	7	7	7	7	7	7	7	7	7	7	7	7	7	7	7	7	7	7	7	7	7	7	7	7	7	7	7	7	7	7
1	2	0	3	3	1	1	0	0	0	0	0	0	0	1	0	0	0	7	7	7	7	7	7	7	7	7	7	7	7	7	7	7	7	7	7	7	7	7	7	7	7	7	6	6	7	7	6	7	7
2	2	2	4	0	1	1	1	0	0	0	0	0	0	0	0	0	0	7	7	7	7	7	7	7	7	7	7	7	7	7	7	7	7	7	7	7	7	7	7	7	7	7	6	6	7	7	7	7	7
1	2	2	3	0	1	1	0	0	1	0	0	0	0	0	0	0	0	6	7	7	7	7	7	7	7	7	7	7	7	7	7	7	7	7	7	7	7	7	7	7	7	7	6	7	7	7	7	7	7
1	3	3	4	3	1	1	0	0	0	0	0	0	0	0	0	0	0	6	6	7	7	7	7	7	7	7	7	7	7	7	7	7	7	7	7	7	7	7	7	7	7	7	6	6	6	7	7	7	7
2	3	2	4	2	1	0	1	0	0	0	0	0	0	0	0	0	0	7	7	7	7	7	7	7	7	7	7	7	7	7	7	7	7	7	7	7	7	7	7	7	7	7	7	7	7	7	7	7	7
2	3	2	3	2	1	0	1	0	0	0	0	0	0	0	0	0	0	6	6	7	7	7	7	7	7	7	7	7	7	7	7	7	7	7	7	7	7	7	7	7	7	7	6	6	7	7	7	7	7
2	1	2	4	2	1	0	1	0	1	0	0	0	0	0	0	0	0	7	7	7	7	7	7	7	7	7	7	7	7	7	7	7	7	7	7	7	7	7	7	7	7	7	7	7	7	7	7	7	7
2	4	2	3	6	1	0	1	0	0	0	1	0	0	0	0	0	0	7	7	7	7	7	7	7	7	7	7	7	7	7	7	7	7	7	7	7	7	7	7	7	7	7	7	7	7	7	7	7	7
1	2	0	3	5	1	1	0	0	0	0	0	0	0	0	0	0	0	6	6	7	7	7	7	7	7	7	7	7	7	7	7	7	7	7	7	7	7	7	7	7	7	7	6	6	7	7	7	7	7
2	3	2	#NULL!	2	1	0	1	0	0	0	0	0	0	0	0	0	0	7	7	7	7	7	7	7	7	7	7	7	7	7	7	7	7	7	7	7	7	7	7	7	7	7	7	7	7	7	7	7	7
2	2	2	3	0	1	1	1	0	1	0	0	0	0	0	0	0	0	7	7	7	7	7	7	7	7	7	7	7	7	7	7	7	7	7	7	7	7	7	7	7	7	7	7	7	6	7	7	7	7
2	2	2	4	2	1	1	0	1	0	0	0	0	0	0	0	0	0	7	7	7	7	7	7	7	7	7	7	7	7	7	7	7	7	7	7	7	7	7	7	7	7	7	6	7	7	7	7	7	7
2	3	2	3	0	1	1	1	0	0	0	0	0	0	0	0	0	0	7	7	7	7	7	7	7	7	7	7	7	7	7	7	7	7	7	7	7	7	7	7	7	7	7	7	7	7	7	7	7	7
2	3	2	4	0	1	0	1	0	1	0	0	0	0	0	0	0	0	7	7	7	6	7	7	7	7	7	7	7	7	7	7	7	7	7	7	7	7	7	7	7	7	7	6	7	7	7	7	7	7
1	1	0	3	3	1	1	0	0	0	0	0	0	0	0	0	0	0	6	6	7	7	7	7	7	7	7	7	7	7	7	7	7	7	7	7	7	7	7	7	7	7	7	6	6	6	7	7	7	7
2	3	2	4	2	1	0	1	0	0	0	0	0	0	0	0	0	0	7	7	7	7	7	7	7	7	7	7	7	7	7	7	7	7	7	7	7	7	7	7	7	7	7	7	7	7	7	7	7	7
1	3	2	4	3	1	1	0	0	0	0	0	0	0	0	0	0	0	7	7	7	7	7	7	7	7	7	7	7	7	7	7	7	7	7	7	7	7	7	7	7	7	7	7	7	7	7	7	7	7
2	2	0	3	2	1	0	1	0	0	0	0	0	0	0	0	0	0	6	7	7	7	7	7	7	7	7	7	7	7	7	7	7	7	7	7	7	7	7	7	7	7	7	6	7	7	7	7	7	7
2	4	3	4	2	1	1	1	0	1	0	0	0	0	0	0	0	0	7	7	7	7	7	7	7	7	7	7	7	7	7	7	7	7	7	7	7	7	7	7	7	7	7	7	7	7	7	7	7	7
1	3	2	4	3	1	1	0	1	0	0	0	0	0	0	0	0	0	6	7	7	7	7	7	7	7	7	7	7	7	7	7	7	7	7	7	7	7	7	7	7	7	7	7	6	7	7	7	7	7
2	3	2	3	2	1	1	1	0	0	0	0	0	0	0	0	0	0	7	7	7	7	7	7	7	7	7	7	7	7	7	7	7	7	7	7	7	7	7	7	7	7	7	7	7	7	7	7	7	7
2	2	0	4	2	1	0	1	0	0	0	0	0	0	0	0	0	0	7	7	7	7	7	7	7	7	7	7	7	7	7	7	7	7	7	7	7	7	7	7	7	7	7	7	7	7	7	7	7	7
2	3	2	3	2	1	0	1	0	0	0	0	0	0	0	0	0	0	7	7	7	7	7	7	7	7	7	7	7	7	7	7	7	7	7	7	7	7	7	7	7	7	7	7	7	7	7	7	7	7
2	3	2	4	2	1	0	1	0	0	0	0	0	0	0	0	0	0	7	7	7	7	7	7	7	7	7	7	7	7	7	7	7	7	7	7	7	7	7	7	7	7	7	6	7	7	7	7	7	7
2	3	3	4	0	1	0	1	0	0	0	0	0	0	0	0	0	0	7	7	7	7	7	7	7	7	7	7	7	7	7	7	7	7	7	7	7	7	7	7	7	7	7	6	7	7	7	7	7	7
1	2	2	4	3	1	1	0	1	0	0	0	0	0	0	0	0	0	7	7	7	7	7	7	7	7	7	7	7	7	7	7	7	7	7	7	7	7	7	7	7	7	7	7	7	7	7	7	7	7
1	3	2	3	3	1	1	0	0	0	0	0	0	0	0	0	0	0	7	7	7	7	7	7	7	7	7	7	7	7	7	7	7	7	7	7	7	7	7	7	7	7	7	7	7	7	7	7	7	7
2	3	2	4	3	1	0	1	0	0	0	0	0	0	0	0	0	0	7	7	7	7	7	7	7	7	7	7	7	7	7	7	7	7	7	7	7	7	7	7	7	7	7	6	7	7	7	7	7	7
2	3	2	4	2	1	1	1	1	0	0	0	0	0	0	0	0	0	7	6	6	7	7	7	7	7	7	7	7	7	7	7	7	7	7	7	7	7	7	7	7	7	7	6	6	7	7	7	7	7
2	3	0	4	0	1	0	1	0	0	0	0	0	0	0	0	0	0	7	7	7	7	7	7	7	7	7	7	7	7	7	7	7	7	7	7	7	7	7	7	7	7	7	7	7	7	7	7	7	7
2	4	2	4	2	1	0	1	0	1	0	0	0	0	0	0	0	0	7	7	7	7	7	7	7	7	7	7	7	7	7	7	7	7	7	7	7	7	7	7	7	7	7	6	7	7	7	7	7	7
2	6	2	4	2	1	0	1	0	0	0	0	0	0	0	0	0	0	7	7	7	7	7	7	7	7	7	7	7	7	7	7	7	7	7	7	7	7	7	7	7	7	7	6	7	7	7	7	7	7
2	1	2	4	0	1	1	1	0	0	0	1	0	0	0	0	0	0	7	6	7	7	7	7	7	7	7	7	7	7	7	7	7	7	7	7	7	7	7	7	7	7	7	7	7	7	7	6	7	7
1	2	0	3	2	1	1	0	1	0	0	0	0	0	0	0	0	0	6	6	6	7	7	7	7	7	7	7	7	7	7	7	7	7	7	7	7	7	7	7	7	7	7	6	7	7	7	6	7	7
2	4	2	4	0	1	0	1	0	0	0	0	0	0	0	0	0	0	7	7	7	7	7	7	7	7	7	7	7	7	7	7	7	7	7	7	7	7	7	7	7	7	7	7	7	7	7	7	7	7
2	5	2	4	0	1	1	1	0	0	0	0	0	0	0	0	0	0	6	6	7	7	7	7	7	7	7	7	7	7	7	7	7	7	7	7	7	7	7	7	7	7	7	7	7	6	6	6	6	6
1	4	3	4	4	1	0	0	1	0	0	0	0	0	0	0	0	0	7	7	7	7	7	7	7	7	7	7	7	7	7	7	7	7	7	7	7	7	7	7	7	7	7	7	7	7	7	7	7	7
2	5	2	3	6	1	1	0	0	0	0	0	0	0	0	0	0	0	7	7	7	7	7	7	7	7	7	7	7	7	7	7	7	7	7	7	7	7	7	7	7	7	7	6	5	6	6	7	7	7
2	3	2	6	0	1	0	1	0	0	0	0	0	0	0	0	0	0	7	7	7	7	7	7	7	7	7	7	7	7	7	7	7	7	7	7	7	7	7	7	7	7	7	7	7	7	7	7	6	5
2	1	0	4	0	1	0	1	0	0	0	0	0	0	0	0	0	0	7	7	7	7	7	7	7	7	7	7	7	7	7	7	7	7	7	7	7	7	7	7	7	7	7	5	6	7	7	7	7	7
2	3	0	1	0	1	0	1	0	0	0	1	0	0	0	0	0	0	5	7	7	7	7	7	7	7	7	7	7	7	7	7	7	7	7	7	7	7	7	7	7	7	7	7	7	7	7	7	7	7
2	5	2	2	0	1	1	0	0	0	0	0	0	0	0	0	0	0	5	6	7	7	7	7	7	7	7	7	7	7	7	7	7	7	7	7	7	7	7	7	7	7	7	6	7	7	7	7	7	7
1	1	0	5	0	1	1	0	0	0	0	0	0	0	0	0	0	0	4	4	4	4	7	7	7	7	7	7	7	7	7	7	7	7	7	7	7	7	7	7	7	7	7	7	7	7	7	7	6	6
1	2	0	4	3	1	0	0	0	0	0	0	0	0	1	0	0	0	5	6	5	7	7	7	7	7	7	7	7	7	7	7	7	7	7	7	7	7	7	7	7	7	7	6	5	3	7	1	7	1
1	4	3	2	7	1	1	0	0	0	0	0	0	0	0	0	0	0	7	7	7	7	7	7	7	7	7	7	7	7	7	7	7	7	7	7	7	7	7	7	7	7	7	7	7	7	7	7	6	6
2	1	0	4	0	1	1	0	0	0	0	1	0	0	0	0	0	0	7	7	7	7	7	7	7	7	7	7	7	7	7	7	7	7	7	7	7	7	7	7	7	7	7	7	7	6	6	6	6	6
2	5	3	3	0	1	0	1	0	0	0	0	0	0	0	0	0	0	7	7	7	7	7	7	7	7	7	7	7	7	7	7	7	7	7	7	7	7	7	7	7	7	7	7	7	7	7	7	7	7
1	4	3	4	3	1	0	0	1	0	0	0	0	0	0	0	0	0	7	7	7	7	7	7	7	7	7	7	7	7	7	7	7	7	7	7	7	7	7	7	7	7	7	6	7	7	7	7	6	6
2	4	2	4	0	1	0	1	0	0	0	0	0	0	0	0	0	0	7	7	7	7	7	7	7	7	7	7	7	7	7	7	7	7	7	7	7	7	7	7	7	7	7	7	7	7	7	7	7	7
2	3	2	2	0	1	1	1	0	0	0	1	0	0	0	0	0	0	6	6	7	7	7	7	7	7	7	7	7	7	7	7	7	7	7	7	7	7	7	7	7	7	7	7	7	7	7	7	7	7
2	4	2	3	2	1	1	1	1	0	0	0	0	0	0	0	0	0	5	7	7	7	7	7	7	7	7	7	7	7	7	7	7	7	7	7	7	7	7	7	7	7	7	7	7	7	7	5	7	7
2	2	0	4	0	1	0	1	0	0	0	0	0	0	0	0	0	0	6	7	6	7	7	7	7	7	7	7	7	7	7	7	7	7	7	7	7	7	7	7	7	7	7	7	7	7	7	7	7	7
1	2	2	1	4	1	1	0	0	0	0	0	0	0	0	0	0	0	6	6	7	4	4	4	4	6	5	7	7	7	6	6	5	6	5	6	5	6	6	6	6	6	7	5	5	5	5	5	5	5
2	2	3	4	0	1	0	1	0	0	0	0	0	0	0	0	0	0	7	7	7	7	7	7	7	7	7	7	7	7	7	7	7	7	7	7	7	7	7	7	7	7	7	6	7	6	7	6	7	7
2	5	0	1	0	1	1	0	0	0	0	0	0	0	0	0	0	0	7	7	7	7	7	7	7	7	7	7	7	7	7	7	7	7	7	7	7	7	7	7	7	7	7	7	7	7	7	6	5	7
2	4	2	1	0	1	1	1	0	0	0	0	0	0	0	0	0	0	4	5	3	7	7	7	7	7	7	7	7	7	7	7	7	7	7	7	7	7	7	7	7	7	7	3	4	5	5	5	6	5
2	1	2	3	0	1	0	1	0	0	0	0	0	0	0	0	0	0	6	7	7	7	7	7	7	7	7	7	7	7	7	7	7	7	7	7	7	7	7	7	7	7	7	7	7	7	7	7	7	7
2	4	0	2	6	1	1	1	1	0	0	0	0	0	0	0	0	0	1	7	7	7	7	7	7	7	7	7	7	7	7	7	7	7	7	7	7	7	7	7	7	7	7	6	7	7	7	7	7	7
2	1	0	4	0	1	1	0	0	0	0	0	0	0	0	0	0	0	6	7	6	6	7	7	6	7	6	7	7	7	7	7	7	7	6	7	7	7	7	7	7	7	7	6	7	7	7	4	7	7
2	4	0	2	0	1	1	0	0	0	0	0	0	0	0	0	0	0	4	5	5	7	7	7	7	7	7	7	7	7	7	7	7	7	7	7	7	7	7	7	7	7	7	7	7	7	7	5	7	7
2	4	3	2	0	1	1	1	1	0	0	1	0	0	0	0	0	0	1	6	7	7	7	7	7	7	7	7	7	7	7	7	7	7	7	7	7	7	7	7	7	7	7	3	6	5	5	1	3	6
2	5	2	4	4	1	1	1	0	1	0	0	0	0	1	0	0	0	7	6	6	6	7	7	7	6	7	7	7	7	7	7	7	7	7	7	7	7	7	6	7	7	7	6	7	7	7	7	7	7
1	5	4	3	2	1	1	1	1	0	0	0	0	0	0	0	0	0	7	7	6	7	7	7	7	7	7	7	7	7	7	7	7	7	7	7	7	7	7	6	7	7	7	7	7	7	7	7	7	7
2	1	2	2	0	1	0	1	0	0	0	0	0	0	0	0	0	0	5	6	6	7	7	7	7	7	7	7	7	7	7	7	7	7	7	7	7	7	7	7	7	7	7	5	6	5	5	5	6	6
2	2	3	4	2	1	1	0	0	0	0	1	0	0	1	0	1	0	6	6	6	7	7	7	7	7	7	7	7	7	7	7	7	7	7	7	7	7	7	7	7	7	7	5	6	6	6	6	5	6
2	2	2	3	2	1	0	1	0	0	0	0	0	0	0	0	0	0	2	5	4	7	7	7	7	7	7	7	7	7	7	7	7	7	7	7	7	7	7	7	7	7	7	5	4	5	4	5	3	5
1	1	0	4	0	1	1	0	0	0	0	0	0	0	1	0	0	0	4	4	5	7	7	5	5	2	4	5	4	5	7	7	7	7	5	5	4	4	7	5	4	5	4	4	5	5	5	4	5	5
2	3	0	3	7	1	1	1	0	0	0	0	0	0	1	0	0	0	5	5	6	7	7	7	7	7	7	7	7	7	7	7	7	7	7	7	7	7	7	7	7	7	7	3	4	1	1	1	1	2
2	2	2	3	8	1	0	0	1	0	0	0	0	0	0	0	0	0	7	7	7	7	7	7	7	7	7	7	7	7	7	7	7	7	7	7	7	7	7	7	7	7	7	7	7	7	7	7	7	7
1	#NULL!	2	3	3	1	0	0	0	0	0	1	0	0	0	0	0	0	6	5	5	7	7	7	7	7	7	7	7	7	7	7	7	7	7	7	7	7	7	7	7	7	7	6	7	6	7	5	6	6
2	2	2	7	7	1	1	1	0	0	0	0	0	0	1	0	0	0	6	6	7	6	6	7	7	7	7	7	7	7	7	7	7	7	7	7	7	7	6	7	7	7	7	7	6	7	6	4	7	7
2	2	0	6	7	1	1	1	0	1	0	0	0	0	0	0	0	1	7	7	7	7	7	7	7	7	7	7	7	7	7	7	7	7	7	7	7	7	7	7	7	7	7	7	7	7	7	7	7	7
2	4	0	7	7	1	1	0	0	0	0	0	0	0	0	0	0	1	7	7	7	7	7	7	7	7	7	7	7	7	7	7	7	7	7	7	7	7	7	7	7	7	7	7	7	7	7	7	7	7
1	4	3	4	5	1	1	1	0	0	0	0	0	0	1	0	0	1	7	7	7	7	7	7	7	7	7	7	7	7	7	7	7	7	7	7	7	7	7	7	7	7	7	7	7	7	7	7	7	7
1	2	#NULL!	6	7	1	1	0	0	0	0	0	0	0	1	0	0	0	6	5	6	6	6	6	6	5	5	4	5	4	5	6	6	6	5	6	6	6	5	6	5	5	5	5	6	5	6	5	6	5
2	3	0	4	2	1	0	1	0	0	0	1	0	0	1	0	1	0	6	6	6	7	7	7	7	7	7	7	7	7	7	7	7	7	7	7	7	7	7	7	7	7	7	6	7	7	7	6	7	7
2	3	2	4	2	1	0	1	0	0	0	1	0	0	1	0	0	1	6	6	6	6	7	6	7	7	7	7	7	7	7	7	7	7	7	7	7	7	7	7	7	7	7	6	5	6	6	6	7	7
2	2	0	4	2	1	0	1	0	0	0	1	0	0	0	0	1	0	5	6	7	7	7	7	7	7	7	7	7	7	7	7	7	7	7	7	7	7	7	7	7	7	7	6	6	6	6	6	5	6
#NULL!	1	0	5	5	1	0	0	0	0	0	0	0	0	1	0	0	0	7	7	7	7	7	7	7	7	7	7	7	7	7	7	7	7	7	7	7	7	7	7	7	7	7	7	7	7	7	6	6	7
2	2	3	2	5	2	1	0	0	0	0	0	0	0	1	0	0	0	6	6	6	7	7	7	7	7	7	7	7	7	7	7	7	7	7	7	7	7	7	7	7	7	7	7	7	7	7	6	6	7
2	3	#NULL!	3	5	2	0	0	0	1	0	0	0	0	1	0	0	0	5	5	5	7	7	7	7	6	7	7	7	7	7	7	7	7	7	7	7	7	7	7	7	7	7	5	6	6	6	6	7	7
2	2	0	2	5	2	0	0	0	0	0	0	0	1	0	0	0	0	7	7	7	7	7	7	7	7	7	7	7	7	7	7	7	7	7	7	7	7	7	7	7	7	7	6	6	6	6	6	5	6
2	2	0	3	5	2	0	0	0	0	0	0	0	0	1	0	0	0	7	7	7	7	7	7	7	7	6	7	7	7	7	7	7	7	7	7	7	7	6	7	7	7	7	7	7	7	7	7	7	7
2	2	0	4	5	2	1	0	0	0	0	1	0	0	1	0	0	0	7	7	7	7	7	7	7	7	7	7	7	7	7	7	7	7	7	7	7	7	7	7	7	7	7	7	7	7	7	7	7	7
2	5	3	4	5	2	1	0	1	0	0	0	0	0	0	0	0	0	7	7	7	7	7	7	7	7	7	7	7	7	7	7	7	7	7	7	7	7	7	7	7	7	7	7	7	7	7	6	7	7
2	4	3	3	3	2	0	1	0	0	0	0	0	0	0	0	0	1	7	7	7	7	7	6	7	7	6	7	7	7	7	6	7	7	7	7	7	7	7	7	7	7	7	7	7	7	7	7	7	6
2	4	2	4	2	2	1	0	0	1	0	0	0	0	1	0	0	1	5	5	5	3	7	7	7	7	7	7	7	7	7	7	7	7	7	7	7	7	7	3	7	7	5	6	7	7	6	6	6	6
2	4	1	4	0	2	0	0	0	0	0	0	0	0	0	0	1	0	7	7	7	7	7	7	7	7	7	7	7	7	7	7	7	7	7	7	7	7	7	7	7	7	7	7	7	7	7	7	7	7
1	2	0	4	3	2	0	0	0	1	1	0	0	0	0	0	0	0	6	7	6	7	7	7	7	7	7	7	7	7	7	7	7	7	7	7	7	7	7	7	7	7	7	6	7	6	7	6	6	7
1	1	1	3	0	2	0	0	0	0	0	0	0	1	0	0	0	1	7	6	6	7	7	6	7	7	7	7	6	7	7	6	7	7	7	7	7	7	6	7	7	6	7	6	7	7	7	7	7	7
1	4	1	6	0	2	1	0	0	1	0	0	1	0	0	0	0	0	7	7	7	7	7	7	7	7	7	7	7	7	7	7	7	7	7	7	7	7	7	7	7	7	7	7	7	7	7	7	7	7
2	3	4	5	7	2	1	0	1	0	1	0	0	0	0	0	0	0	7	7	7	7	7	7	7	6	7	6	6	7	6	6	6	7	7	7	6	7	7	7	7	7	6	7	6	6	7	7	7	6
2	2	4	6	7	2	0	0	0	0	0	1	1	0	0	0	0	1	7	7	7	7	7	7	7	7	7	7	7	7	7	7	7	7	7	7	7	7	7	7	7	7	7	7	7	7	6	7	7	6
2	6	4	6	1	2	1	1	0	0	1	0	0	0	0	0	0	0	6	6	6	7	7	7	7	7	7	7	7	7	7	7	7	7	7	7	7	7	7	7	7	7	7	6	7	7	7	7	7	7
2	4	3	4	#NULL!	2	0	1	0	0	0	0	0	0	0	0	0	0	6	6	6	6	6	7	7	7	7	7	7	7	6	7	7	7	6	7	7	7	7	7	7	7	7	7	7	7	7	7	7	7
2	4	1	3	3	2	0	0	0	0	0	0	0	0	0	0	1	1	5	5	5	6	6	6	6	6	6	6	6	6	4	4	5	5	5	6	6	7	7	6	7	6	7	5	5	5	5	6	5	5
2	5	2	1	4	2	1	1	0	0	0	0	0	1	0	0	0	1	5	6	5	7	7	7	7	7	7	7	7	7	7	7	7	7	7	7	7	7	7	7	7	7	7	6	5	5	5	5	7	7
2	4	2	4	0	2	1	1	0	0	0	0	0	0	1	0	0	1	4	2	5	1	6	6	6	6	6	6	6	6	6	6	6	6	6	6	6	5	6	6	6	6	5	6	6	7	7	7	6	6
2	5	0	6	0	2	0	0	0	0	0	0	0	0	1	0	0	0	7	7	7	7	7	7	7	7	7	7	7	7	7	7	7	7	7	7	7	7	7	7	7	7	7	7	7	7	7	7	7	7
2	3	0	3	5	2	0	1	0	0	1	0	0	0	0	0	0	0	7	6	6	7	7	7	7	7	7	7	7	7	7	7	7	7	7	7	7	7	7	7	7	7	7	5	5	5	7	7	6	6
2	4	1	6	0	2	1	0	0	0	0	0	0	0	0	0	1	0	7	7	7	7	7	7	7	7	7	7	7	7	7	7	7	7	7	7	7	7	7	7	7	7	7	7	7	7	7	7	7	7
2	4	1	3	5	2	0	1	1	0	0	0	0	0	0	0	0	0	5	6	4	7	7	7	7	7	7	7	7	7	7	7	7	7	7	7	7	7	7	7	7	7	7	7	7	7	7	7	7	7
2	5	0	6	6	2	1	0	0	0	0	0	0	0	1	0	0	0	7	7	7	7	7	7	7	6	7	7	7	7	7	7	7	7	7	7	7	7	7	7	7	7	7	7	7	7	7	7	7	7
2	1	0	4	5	2	1	1	0	0	0	0	0	0	1	0	0	0	7	7	7	7	7	7	7	7	7	7	7	7	7	7	7	7	7	7	7	7	7	7	7	7	7	7	7	7	7	7	7	7
2	2	2	4	0	2	0	1	0	1	0	1	0	0	0	0	0	1	6	7	6	7	7	7	7	7	7	7	7	7	7	7	7	7	7	7	7	7	7	7	7	7	7	7	7	1	7	7	6	6
2	2	3	4	5	2	1	0	0	0	1	0	0	0	0	0	0	0	7	7	7	7	7	7	7	7	7	7	7	7	7	7	7	7	7	7	7	7	7	7	7	7	7	7	7	7	6	7	6	7
2	2	0	4	4	2	1	1	0	0	1	0	0	0	0	0	0	1	7	7	7	7	7	7	7	7	7	7	7	7	7	7	7	7	7	7	7	7	7	7	7	7	7	7	7	7	7	7	7	7
2	2	1	4	5	2	1	1	0	1	0	0	0	0	0	0	0	0	6	7	7	7	7	7	7	7	5	7	7	7	7	7	7	7	7	7	7	7	7	7	7	7	7	7	7	7	7	7	7	7
2	3	3	3	#NULL!	2	0	0	0	0	1	1	0	0	0	0	0	1	7	7	7	6	7	7	7	7	7	7	7	6	6	7	7	6	7	6	7	6	6	7	7	6	7	7	7	7	7	7	7	7
1	4	#NULL!	5	6	2	1	0	1	1	0	0	0	0	0	0	0	1	7	7	7	6	7	7	7	7	7	6	7	7	7	7	7	7	7	7	7	6	6	7	7	7	6	6	6	7	7	7	7	7
1	2	3	4	0	2	0	1	0	0	0	0	0	0	0	0	0	0	5	6	5	7	7	7	7	7	7	7	7	7	7	7	7	7	7	7	7	7	7	7	7	7	7	5	5	6	5	5	5	5
2	5	3	5	0	2	0	0	0	0	0	0	0	0	1	0	0	0	7	7	7	7	7	7	7	7	7	6	7	7	7	6	7	7	7	7	7	7	7	7	7	7	7	7	6	7	7	7	7	6
2	4	0	4	5	2	1	1	0	0	0	0	0	0	0	0	0	0	6	7	7	7	7	7	7	7	7	7	7	7	7	7	7	7	7	7	7	7	7	7	7	7	7	6	7	7	7	7	7	7
2	4	0	6	6	2	0	0	0	0	0	0	0	0	1	0	0	0	7	7	7	7	7	7	7	7	7	7	7	7	7	7	7	7	7	7	7	7	7	7	7	7	7	7	7	7	7	7	7	7
#NULL!	5	0	6	5	2	0	0	0	0	0	0	0	0	1	0	0	0	7	7	7	7	7	7	7	7	7	7	7	7	7	7	7	7	7	7	7	7	7	7	7	7	7	7	7	7	7	7	7	7
1	4	3	4	5	2	0	0	0	0	0	0	0	0	1	0	0	1	5	3	3	5	5	5	7	7	7	7	7	7	7	7	7	7	7	7	7	7	5	6	6	6	6	6	6	6	6	5	6	6
1	4	2	4	#NULL!	2	0	1	0	0	0	0	0	0	0	0	0	0	7	6	7	7	7	7	7	7	6	7	7	7	7	7	7	7	7	7	6	7	5	6	7	7	7	5	5	6	7	7	6	6
1	2	0	4	3	2	0	1	0	0	0	1	0	0	1	0	0	0	3	1	6	7	7	7	7	7	7	7	7	7	7	7	7	7	7	7	7	7	7	7	7	7	7	7	6	7	7	5	7	7
#NULL!	5	1	4	4	2	0	0	0	0	1	0	0	0	0	0	0	0	5	4	3	7	7	7	7	7	7	7	7	7	7	7	7	7	7	7	7	7	7	7	7	7	7	5	5	4	6	5	6	4
2	2	0	4	3	2	1	1	0	0	1	0	0	0	0	0	0	0	7	7	7	7	7	7	7	7	7	7	7	7	7	7	7	7	7	7	7	7	7	7	7	7	7	7	7	7	7	7	7	7
2	3	#NULL!	2	3	2	0	1	0	0	1	0	0	0	0	0	0	0	6	5	7	5	4	6	5	5	5	7	6	7	4	6	6	6	7	5	5	7	7	7	5	6	7	6	6	5	7	6	7	6
2	3	2	4	2	2	1	1	1	1	0	0	0	0	0	0	0	0	6	6	7	6	7	7	7	7	7	7	7	7	7	7	7	7	7	7	7	7	7	7	7	7	7	5	5	5	5	5	6	6
2	4	3	4	2	2	0	1	0	1	0	0	0	0	0	0	0	0	6	6	7	7	7	7	7	7	7	7	7	7	7	7	7	7	7	7	7	7	7	7	7	7	7	7	7	7	7	7	7	7
2	1	1	2	2	2	1	1	1	0	0	0	0	0	0	0	0	0	7	7	7	7	7	7	7	7	7	7	7	7	7	7	7	7	7	7	7	7	7	7	7	7	7	6	6	6	7	7	7	7
2	3	2	4	6	2	1	1	1	1	0	0	0	0	1	0	0	0	7	6	7	7	7	7	7	7	7	7	7	7	7	7	7	7	7	7	7	7	7	7	7	7	7	5	6	6	5	5	6	6
2	3	1	4	3	2	1	1	1	0	0	0	0	0	0	0	0	0	7	7	7	7	7	7	7	7	7	7	7	7	7	7	7	7	7	7	7	7	7	7	7	7	7	5	5	6	6	6	7	7
2	2	0	1	2	2	1	1	0	1	0	0	0	0	0	0	0	0	6	6	7	7	7	7	7	7	7	7	7	7	7	7	7	7	7	7	7	7	7	7	7	7	7	5	5	5	6	6	6	6
2	3	2	4	0	2	1	1	1	0	0	0	0	0	0	0	0	0	7	6	7	6	7	7	7	7	7	7	7	7	7	7	7	7	7	7	7	7	7	7	7	7	7	6	6	5	6	6	6	6
2	3	2	3	2	2	1	1	1	1	0	0	0	0	0	0	0	0	6	6	7	7	7	7	7	7	7	7	7	7	7	7	7	7	7	7	7	7	7	7	7	7	7	7	7	7	7	7	6	6
#NULL!	#NULL!	#NULL!	#NULL!	#NULL!	2	0	1	1	1	0	1	0	0	0	0	0	0	7	7	6	6	6	6	5	6	7	7	7	7	6	6	6	7	7	7	7	6	7	7	7	7	6	7	7	7	6	6	6	6
2	3	3	4	2	2	1	1	1	0	0	1	0	0	0	0	0	0	6	7	7	7	7	7	7	7	7	7	7	7	7	7	7	7	7	7	7	7	7	7	7	7	7	7	7	7	7	7	7	7
2	3	1	4	2	2	1	1	0	1	0	0	0	0	0	0	0	0	7	6	7	6	6	7	7	7	7	7	7	7	7	7	7	7	7	7	7	7	7	7	7	7	7	6	6	7	7	7	7	7
2	2	2	4	2	2	1	1	0	0	0	0	0	0	0	0	0	0	7	7	7	7	7	7	7	7	7	7	7	7	7	7	7	7	7	7	7	7	7	7	7	7	7	6	6	7	7	7	7	6
1	4	4	6	1	2	0	0	0	1	0	1	0	1	0	0	0	0	7	6	7	7	7	7	7	7	6	6	6	7	6	6	7	6	7	7	7	7	6	7	7	7	6	7	7	7	7	6	7	7
2	2	0	4	2	2	1	1	1	0	0	0	0	0	0	0	0	0	6	6	6	7	7	7	7	7	7	7	7	7	7	7	7	7	7	7	7	7	7	7	7	7	7	6	6	6	5	5	6	6
2	4	3	7	8	2	1	1	0	0	0	0	0	1	0	0	0	0	7	7	7	7	7	7	7	6	7	7	7	7	7	7	7	6	7	7	7	7	7	6	7	6	7	7	7	7	6	6	7	6
2	2	2	4	0	2	0	1	0	1	0	0	0	0	0	0	0	0	7	7	7	7	7	7	7	7	7	7	7	7	7	7	7	6	7	6	6	7	7	7	7	7	7	7	7	7	7	7	7	7
2	3	2	4	2	2	1	1	0	0	0	0	0	0	1	0	0	0	7	7	7	7	7	7	7	7	7	7	7	7	7	7	7	7	7	7	7	7	7	7	7	7	7	5	5	6	6	5	6	6
2	4	3	7	8	2	1	1	1	1	0	1	0	1	0	0	0	0	7	7	7	6	7	7	7	7	6	6	6	7	7	7	7	7	6	6	6	7	7	7	7	7	7	7	7	7	6	6	7	6
2	4	3	4	2	2	0	1	0	1	0	0	0	0	0	0	0	0	7	7	7	7	7	7	7	7	7	7	7	7	7	7	7	7	7	7	7	7	7	7	7	7	7	7	7	7	7	7	7	7
2	5	2	4	2	2	0	1	0	0	0	0	0	0	1	0	0	0	7	7	7	7	7	7	7	7	7	7	7	7	7	7	7	7	7	7	7	7	7	7	7	7	7	7	6	7	7	7	7	7
2	4	3	4	2	2	0	1	0	1	0	0	0	0	0	0	0	0	6	7	7	7	7	7	7	7	7	7	7	7	7	7	7	7	7	7	7	7	7	7	7	7	7	7	7	7	7	7	7	7
2	2	0	4	2	2	0	1	0	0	0	0	0	0	0	0	0	0	7	7	7	7	7	7	7	7	7	7	7	7	7	7	7	7	7	7	7	7	7	7	7	7	7	7	7	7	7	7	7	7
2	2	1	6	6	2	1	1	0	0	0	0	0	0	0	0	0	0	6	7	5	7	6	6	6	6	7	6	6	6	7	6	5	5	7	5	7	6	6	6	6	7	5	5	6	7	6	6	7	6
1	4	3	7	7	2	0	0	0	0	0	1	0	0	0	0	0	0	6	7	7	5	5	7	6	6	6	7	6	5	5	6	7	6	6	5	7	6	5	6	5	5	5	7	6	7	6	7	6	5
2	4	1	4	2	2	1	1	0	0	0	1	0	0	0	0	0	0	6	5	6	5	5	6	6	5	7	7	7	7	7	7	7	7	7	7	7	7	7	7	7	7	7	5	5	6	6	5	7	7
2	4	3	4	#NULL!	2	0	1	0	0	0	0	0	0	0	0	0	0	7	7	7	7	7	7	7	7	7	7	7	7	7	7	7	7	7	7	7	7	7	7	7	7	7	7	7	7	7	7	7	7
1	3	2	7	7	2	0	0	0	1	0	1	0	0	0	0	0	0	2	1	4	7	7	7	7	7	6	7	7	7	7	7	7	7	7	7	7	7	7	7	7	7	7	4	3	3	4	3	5	6
2	5	0	4	7	2	1	1	0	1	0	0	0	0	1	0	0	1	6	5	5	6	6	7	6	6	7	7	7	7	7	7	6	7	6	7	7	6	7	6	7	7	7	5	6	5	6	2	6	6
2	2	3	7	8	2	1	1	0	0	0	1	0	1	0	0	0	0	7	7	7	7	7	7	7	7	6	7	7	7	7	7	7	7	6	6	7	6	7	7	6	7	6	7	7	7	7	7	7	7
1	3	1	6	7	2	1	0	0	0	0	0	0	1	1	0	1	0	6	6	6	7	6	5	6	6	6	7	7	6	5	7	5	6	7	6	6	7	6	6	6	5	6	6	7	6	5	6	6	5
2	3	3	3	6	2	0	1	0	0	0	0	0	0	0	0	0	0	6	6	6	6	7	6	7	6	7	6	6	6	7	6	6	6	7	6	5	5	6	6	6	7	6	6	6	6	5	5	5	7
1	2	2	4	5	2	1	0	0	0	0	0	0	1	1	0	0	0	7	6	6	6	6	6	7	6	6	5	6	6	7	6	6	6	7	7	6	6	6	5	5	6	5	7	6	6	5	6	7	6
2	4	3	2	0	2	1	1	0	1	0	0	0	0	0	0	0	0	7	7	6	7	7	7	7	7	7	7	7	7	6	7	7	7	7	7	7	7	7	7	7	7	7	7	6	5	5	5	6	6
2	2	3	4	0	1	0	1	0	0	0	0	0	0	0	0	0	0	7	7	7	7	7	7	7	7	7	7	7	7	7	7	7	7	7	7	7	7	7	7	7	7	7	7	7	7	7	7	7	7
1	1	0	3	3	1	1	0	0	1	0	0	0	0	1	0	0	1	6	6	7	7	7	7	7	7	7	7	7	7	7	7	7	7	7	7	7	7	7	7	7	7	7	6	6	6	7	7	7	7
[truncated: 15 more columns]
